# Supplementary material for: Invariant γδTCR natural killer-like effector T cells in the naked mole-rat
Source: Nat Commun. 2024 May 18;15:4248. doi: 10.1038/s41467-024-48652-z (PMC11102460; doi:10.1038/s41467-024-48652-z)
Supplement: Supplementary file 4 — Supplementary Data 1 [file 41467_2024_48652_MOESM4_ESM.xlsx]

## Sheet: Supplementary Data 1
Supplementary Data 1
Differential expressed genes from clusters identified in the blood single cell dataset.								Differential gene expression analysis comparing gene expression of each cluster to all the others was performed by the ´FindAllMarkers’ function using Wilcoxon-Rank sum test method (two-sided). DEGs were selected based on a log2-fold change (logFC) ≥ 0.2 difference between the average gene expression of the clusters, a percentage of expression equal to or greater than 15% in at least one test clu…
p_val	avg_log2FC	pct.1	pct.2	p_val_adj	cluster	gene
5.7716e-07	0.533533	0.628	0.785	0.00723297	2	BCAP31
0.000127327	0.250659	0.238	0.408	1	2	MRPL28
0.000191549	0.528612	0.63	0.832	1	2	RACK1
0.000873636	0.272432	0.269	0.441	1	2	POLR3K
0.00116283	0.347235	0.717	0.91	1	2	EEF2
0.00409191	0.337905	0.659	0.831	1	2	PBDC1
0.00572363	0.354024	0.636	0.836	1	2	TMEM14C
0.00580463	0.25712	0.343	0.534	1	2	TAP1
0.00663784	0.270635	0.279	0.434	1	2	PRPF40A
0.00695041	0.27367	0.335	0.531	1	2	MIIP
0.0079808	0.283381	0.277	0.431	1	2	THRAP3
1.13082e-89	0.654545	0.913	0.653	1.41714e-85	0	LDHB
5.75111e-60	0.636202	0.682	0.488	7.20729e-56	0	RGS10
1.49383e-49	0.539995	0.643	0.451	1.87207e-45	0	PLA2G10
2.63765e-45	0.517257	0.694	0.537	3.30551e-41	0	HMGN1
1.36269e-37	0.350868	0.716	0.456	1.70772e-33	0	HOPX
1.38004e-29	0.369591	0.534	0.384	1.72947e-25	0	CCR7
6.30011e-29	0.288749	0.539	0.381	7.8953e-25	0	ACTN1
3.44704e-242	1.6682	0.929	0.396	4.31983e-238	1	S100A4
2.13361e-186	1.58131	0.845	0.372	2.67384e-182	1	CRIP1
1.99794e-180	1.46394	0.558	0.118	2.50382e-176	1	PTMS
1.89364e-122	0.796413	0.33	0.049	2.37311e-118	1	MAF
1.4377e-118	0.723837	0.24	0.018	1.80173e-114	1	EPHX1
3.97378e-118	0.969838	0.921	0.623	4.97994e-114	1	GSTP1
2.36502e-117	0.737151	0.472	0.121	2.96384e-113	1	FAS
2.08439e-97	0.863457	0.358	0.085	2.61216e-93	1	GLB1
9.76176e-92	1.89881	0.746	0.473	1.22334e-87	1	RGS1
2.58619e-88	0.808482	0.451	0.143	3.24102e-84	1	TNFRSF4
1.77561e-85	1.16833	0.342	0.089	2.22519e-81	1	BTBD9
3.19832e-83	0.566607	0.348	0.086	4.00814e-79	1	CD200R1L
1.73684e-80	0.696847	0.703	0.347	2.1766e-76	1	CD44
8.33366e-78	0.481956	0.202	0.027	1.04437e-73	1	IL2RA
5.49017e-77	1.21431	0.558	0.253	6.88029e-73	1	RGS2
1.29437e-73	0.736159	0.688	0.353	1.62211e-69	1	ARID5B
5.33103e-72	0.579294	0.543	0.222	6.68085e-68	1	MYO1G
1.14978e-71	0.567644	0.318	0.084	1.4409e-67	1	BIRC3
3.19482e-70	0.718069	0.694	0.368	4.00375e-66	1	SERPINB1
3.06691e-69	0.541808	0.253	0.055	3.84345e-65	1	TNFRSF18
5.3735e-69	0.696133	0.854	0.601	6.73407e-65	1	S100A13
1.29754e-68	0.718148	0.547	0.247	1.62608e-64	1	ITGB1
2.39797e-63	0.47254	0.219	0.043	3.00514e-59	1	CTLA4
2.72273e-63	0.593033	0.386	0.135	3.41213e-59	1	CAPG
1.7347e-58	0.644713	0.242	0.059	2.17393e-54	1	STMN1
1.60745e-57	0.61001	0.821	0.555	2.01445e-53	1	ANXA1
3.02252e-55	0.607042	0.784	0.511	3.78782e-51	1	TXN
3.00014e-54	0.389375	0.267	0.075	3.75977e-50	1	STX11
4.17519e-53	0.344962	0.188	0.038	5.23235e-49	1	PRDM1
1.51662e-50	0.531776	0.813	0.539	1.90063e-46	1	CD99
1.24457e-49	0.584382	0.367	0.145	1.5597e-45	1	TIMP1
6.67684e-49	0.692109	0.857	0.665	8.36742e-45	1	HMGB2
8.29835e-49	0.569745	0.851	0.634	1.03995e-44	1	SH3BGRL3
7.91521e-48	0.460281	0.946	0.775	9.91934e-44	1	CD37
5.41563e-47	0.391557	0.268	0.085	6.78687e-43	1	BCL2A1
1.25347e-46	0.500714	0.596	0.316	1.57084e-42	1	COMMD8
8.31961e-46	0.531009	0.884	0.689	1.04261e-41	1	CSTB
9.35391e-46	0.522235	0.808	0.547	1.17223e-41	1	PLP2
4.35791e-45	0.422948	0.35	0.138	5.46134e-41	1	CD48
3.43022e-42	0.46933	0.488	0.246	4.29876e-38	1	ANXA5
5.00543e-42	0.458892	0.891	0.72	6.27281e-38	1	ENO1
1.13006e-41	0.563637	0.47	0.235	1.41619e-37	1	CD40LG
4.24648e-41	0.317659	0.254	0.083	5.32169e-37	1	TP53INP1
1.31345e-37	0.490631	0.785	0.566	1.64602e-33	1	DSTN
1.53358e-37	0.314346	0.282	0.106	1.92188e-33	1	ABCG2
1.63489e-37	0.477749	0.558	0.319	2.04885e-33	1	TPM4
2.20332e-37	0.411775	0.389	0.179	2.76121e-33	1	GYPC
5.85084e-37	0.569893	0.585	0.355	7.33227e-33	1	AP1S2
1.11168e-36	0.423566	0.895	0.69	1.39315e-32	1	CALM2
2.33201e-35	0.374409	0.358	0.16	2.92248e-31	1	RABGAP1L
1.95449e-34	0.425728	0.716	0.479	2.44937e-30	1	HAX1
8.2408e-34	0.440916	0.613	0.366	1.03274e-29	1	EVA1B
1.92833e-33	0.488073	0.392	0.193	2.41658e-29	1	ID3
3.44497e-33	0.341756	0.419	0.208	4.31724e-29	1	TMEM154
3.64711e-33	0.390511	0.755	0.514	4.57056e-29	1	ZNF706
6.24587e-33	0.286621	0.328	0.141	7.82733e-29	1	LPGAT1
5.25385e-32	0.39535	0.496	0.273	6.58412e-28	1	PON2
1.2131e-31	0.363517	0.292	0.127	1.52026e-27	1	RORA
5.28521e-31	0.289458	0.292	0.122	6.62342e-27	1	THAP4
2.76743e-30	0.311189	0.272	0.114	3.46814e-26	1	ZFYVE21
3.15313e-29	0.445539	0.433	0.235	3.95151e-25	1	CAMK2N1
5.4283e-29	0.367839	0.684	0.466	6.80275e-25	1	C9ORF16
6.87021e-29	0.278797	0.424	0.214	8.60975e-25	1	IL17RA
5.908e-28	0.398361	0.647	0.421	7.40391e-24	1	CD2
1.63932e-27	0.291519	0.664	0.403	2.0544e-23	1	CD4
1.9263e-27	0.252358	0.282	0.124	2.41404e-23	1	UMAD1
3.55389e-27	0.328459	0.35	0.173	4.45373e-23	1	ZGPAT
1.5191e-26	0.371479	0.837	0.642	1.90373e-22	1	ARF6
1.7965e-26	0.306457	0.319	0.154	2.25138e-22	1	GBP7
2.317e-26	0.368435	0.858	0.657	2.90367e-22	1	SPCS1
3.33429e-26	0.294043	0.424	0.226	4.17853e-22	1	GATA3
4.34328e-26	0.335082	0.439	0.242	5.443e-22	1	GBP5
4.47648e-26	0.352655	0.566	0.348	5.60992e-22	1	SLC25A5
6.07886e-26	0.262045	0.273	0.122	7.61803e-22	1	SAP30
2.44304e-25	0.31246	0.334	0.166	3.06162e-21	1	DUSP1
2.89595e-25	0.330432	0.879	0.689	3.62921e-21	1	RAN
4.73037e-25	0.260981	0.314	0.151	5.9281e-21	1	ZW10
9.39747e-25	0.348689	0.84	0.642	1.17769e-20	1	ISCU
9.77491e-25	0.337656	0.692	0.479	1.22499e-20	1	FGL2
3.68639e-24	0.301801	0.373	0.196	4.61979e-20	1	CLDND1
6.55556e-24	0.356443	0.41	0.234	8.21543e-20	1	GPR183
9.5392e-24	0.334425	0.624	0.417	1.19545e-19	1	MGST1
1.26724e-23	0.330118	0.589	0.385	1.5881e-19	1	PLA2G16
2.53943e-23	0.316088	0.857	0.665	3.18242e-19	1	CYBA
2.57528e-23	0.327283	0.554	0.349	3.22734e-19	1	SARAF
3.23202e-23	0.331312	0.851	0.668	4.05037e-19	1	ARPC5
3.68505e-23	0.295031	0.409	0.227	4.61811e-19	1	GLA
1.1073e-22	0.293174	0.386	0.212	1.38766e-18	1	RAB11A
7.12562e-22	0.313176	0.576	0.375	8.92983e-18	1	DBNL
8.07811e-22	0.296134	0.815	0.609	1.01235e-17	1	POLR1D
1.47397e-21	0.308254	0.556	0.354	1.84718e-17	1	COMMD6
4.28324e-21	0.307455	0.882	0.725	5.36775e-17	1	PSMB9
6.30305e-21	0.34108	0.609	0.417	7.89898e-17	1	PHPT1
8.01498e-21	0.288075	0.636	0.426	1.00444e-16	1	TSPO
1.60774e-20	0.359282	0.755	0.564	2.01482e-16	1	LTB
2.00951e-20	0.285318	0.886	0.72	2.51831e-16	1	ARL6IP5
1.57123e-19	0.289196	0.893	0.738	1.96907e-15	1	ATP5B
2.15266e-19	0.268826	0.602	0.408	2.69772e-15	1	THOC7
4.69275e-19	0.269776	0.598	0.405	5.88096e-15	1	PDCD10
5.92479e-19	0.317441	0.792	0.608	7.42495e-15	1	USMG5
1.06075e-18	0.256863	0.92	0.759	1.32934e-14	1	GABARAP
1.93865e-18	0.303793	0.524	0.35	2.42951e-14	1	POLE4
3.39133e-18	0.261712	0.649	0.438	4.25001e-14	1	EMD
7.02389e-18	0.326939	0.631	0.451	8.80234e-14	1	RPS27L
1.01696e-17	0.265794	0.574	0.383	1.27445e-13	1	UBXN6
1.60203e-17	0.261281	0.783	0.611	2.00766e-13	1	ATP6V0E1
1.63404e-17	0.359245	0.552	0.369	2.04778e-13	1	PPA1
2.16983e-17	0.274056	0.815	0.633	2.71923e-13	1	PSMB5
9.81072e-17	0.278033	0.703	0.516	1.22948e-12	1	NDUFA11
1.61577e-16	0.279195	0.718	0.532	2.02489e-12	1	PSMB8
4.4627e-16	0.262526	0.589	0.402	5.59266e-12	1	URI1
4.59159e-16	0.283671	0.797	0.625	5.75418e-12	1	RPL22L1
5.64399e-16	0.269212	0.851	0.696	7.07305e-12	1	ATPIF1
5.86975e-16	0.255546	0.554	0.38	7.35597e-12	1	TWF2
1.58911e-15	0.267486	0.754	0.558	1.99147e-11	1	MRPL34
2.42695e-15	0.257877	0.769	0.589	3.04145e-11	1	CD9
0	3.3334	0.906	0.015	0	3	CD8B
3.2132e-198	0.916731	0.437	0.027	4.02678e-194	3	CD8A
1.37319e-128	1.4846	0.765	0.219	1.72089e-124	3	CASP1
1.13588e-126	1.38067	0.804	0.233	1.42348e-122	3	JAML
8.20862e-102	1.2257	0.76	0.238	1.0287e-97	3	EPS15L1
9.46779e-102	0.590817	0.258	0.02	1.1865e-97	3	PRF1
3.5942e-84	1.13651	0.956	0.543	4.50425e-80	3	HOPX
9.16882e-78	0.795321	0.399	0.076	1.14904e-73	3	FHIT
1.98118e-69	0.961424	0.651	0.224	2.48281e-65	3	C4ORF32
6.97508e-69	0.287835	0.34	0.057	8.74117e-65	3	NKG7
7.63156e-58	0.695569	0.334	0.07	9.56387e-54	3	YJEFN3
1.01545e-57	1.60053	0.264	0.044	1.27256e-53	3	DAPL1
3.95293e-52	0.407814	0.194	0.025	4.95381e-48	3	VAT1L
5.92223e-52	0.489743	0.331	0.071	7.42174e-48	3	CCR9
7.89457e-51	0.568436	0.346	0.08	9.89348e-47	3	ADAMTSL2
2.82795e-45	0.405402	0.305	0.07	3.54398e-41	3	TARP
9.40888e-44	0.703423	0.496	0.178	1.17912e-39	3	LYSMD2
2.8394e-39	0.495354	0.493	0.172	3.55833e-35	3	TIMP1
5.45407e-35	0.453738	0.358	0.113	6.83504e-31	3	IL2RB
4.63953e-33	0.619933	0.839	0.513	5.81427e-29	3	PLA2G10
2.74771e-32	0.722128	0.713	0.398	3.44343e-28	3	CD24
3.76213e-28	0.467961	0.346	0.121	4.71471e-24	3	TIFA
3.3539e-27	0.639406	0.777	0.487	4.20311e-23	3	ID2
1.29383e-23	0.480241	0.328	0.125	1.62143e-19	3	SPINK2
1.92028e-23	0.612586	0.537	0.281	2.40649e-19	3	GLRX
1.89851e-22	0.43387	0.446	0.199	2.37922e-18	3	GM2A
6.12428e-20	0.369681	0.296	0.114	7.67495e-16	3	MTHFD1L
6.72466e-20	0.407283	0.287	0.112	8.42734e-16	3	STAT4
1.12664e-18	0.443189	0.66	0.411	1.4119e-14	3	SQRDL
3.97952e-18	0.316173	0.293	0.115	4.98714e-14	3	PTPRJ
1.27823e-17	0.297929	0.255	0.096	1.60188e-13	3	GLOD5
6.63143e-16	0.310706	0.361	0.17	8.31051e-12	3	DCTPP1
1.20462e-15	0.40115	0.428	0.223	1.50963e-11	3	CPNE8
5.10021e-15	0.322246	0.616	0.352	6.39158e-11	3	NPTX1
7.91724e-14	0.410202	0.68	0.46	9.92188e-10	3	GPX1
2.2093e-13	0.369095	0.46	0.27	2.76869e-09	3	CAMTA1
3.50409e-13	0.336646	0.443	0.245	4.39132e-09	3	SSBP4
5.86081e-13	0.283237	0.496	0.281	7.34477e-09	3	CDS2
1.15172e-12	0.369512	0.581	0.37	1.44333e-08	3	CD47
2.9294e-12	0.311019	0.839	0.588	3.67112e-08	3	PDLIM2
5.11049e-12	0.3475	0.774	0.568	6.40446e-08	3	NPM3
1.85674e-11	0.279578	0.364	0.193	2.32686e-07	3	ANAPC1
3.3497e-11	0.322654	0.93	0.76	4.19784e-07	3	NDUFA3
1.16685e-10	0.254402	0.411	0.23	1.4623e-06	3	RBM38
3.43231e-10	0.348015	0.845	0.692	4.30137e-06	3	RGCC
6.16664e-10	0.26892	0.906	0.755	7.72803e-06	3	COX7A2L
8.64431e-10	0.277074	0.531	0.342	1.0833e-05	3	C7ORF55
1.77491e-09	0.259128	0.422	0.249	2.22432e-05	3	MSRB2
3.41856e-09	0.257453	0.78	0.562	4.28414e-05	3	CDC5L
3.66141e-09	0.319003	0.633	0.441	4.58848e-05	3	TRAPPC5
5.00374e-09	0.282296	0.543	0.355	6.27069e-05	3	ARL2
9.10834e-09	0.270559	0.853	0.689	0.000114146	3	ROMO1
2.09543e-08	0.250423	0.642	0.441	0.0002626	3	SHISA5
7.80735e-08	0.250521	0.493	0.335	0.000978418	3	DENR
3.98544e-299	2.25236	0.398	0.002	4.99456e-295	4	C1ORF186
1.34654e-294	1.63742	0.688	0.029	1.68749e-290	4	CRLF2
2.12972e-288	2.00357	0.852	0.055	2.66896e-284	4	RGS18
3.53432e-234	2.07096	0.79	0.064	4.4292e-230	4	S100A1
1.71466e-172	0.913261	0.364	0.012	2.14882e-168	4	NRG4
2.47843e-172	2.2427	0.733	0.082	3.10597e-168	4	S100A5
7.21396e-149	0.779431	0.347	0.014	9.04053e-145	4	LTB4R
4.95873e-139	1.71546	0.784	0.121	6.21428e-135	4	CD200R1L
3.92162e-135	0.620132	0.267	0.007	4.91458e-131	4	BLK
1.40788e-122	0.966542	0.403	0.028	1.76435e-118	4	COBLL1
6.25642e-117	1.58163	0.676	0.102	7.84055e-113	4	NPB
1.39415e-104	0.557637	0.244	0.01	1.74715e-100	4	MRGPRX1
9.49853e-104	1.53506	0.79	0.169	1.19036e-99	4	CAPG
1.14614e-101	2.47205	1	0.505	1.43634e-97	4	S100A4
2.01222e-96	2.10735	0.989	0.442	2.52171e-92	4	LGALS1
3.32651e-91	2.37984	0.983	0.465	4.16878e-87	4	CRIP1
3.37367e-90	0.579118	0.256	0.014	4.22789e-86	4	S100A3
5.64858e-85	1.58592	0.841	0.249	7.0788e-81	4	GATA3
8.80962e-82	0.865001	0.432	0.054	1.10402e-77	4	ITM2A
8.44654e-79	1.35667	0.472	0.071	1.05852e-74	4	SAG
1.64711e-73	0.489345	0.239	0.016	2.06416e-69	4	CSGALNACT1
3.36399e-70	0.487644	0.216	0.013	4.21576e-66	4	C1ORF21
3.82097e-66	0.590396	0.239	0.018	4.78844e-62	4	MAP3K8
7.69067e-66	0.939162	0.386	0.054	9.63795e-62	4	ATP1B1
4.08399e-61	1.41596	0.949	0.594	5.11805e-57	4	ALOX5AP
8.1071e-61	0.784569	0.392	0.059	1.01598e-56	4	FUT7
2.57742e-58	0.731529	0.369	0.055	3.23002e-54	4	GSTO1
2.61963e-56	0.37965	0.182	0.012	3.28292e-52	4	METRNL
4.05128e-50	0.427808	0.188	0.015	5.07706e-46	4	LMNA
8.8056e-44	0.781784	0.489	0.121	1.10352e-39	4	COL11A2
6.91147e-43	0.860628	0.511	0.132	8.66145e-39	4	VCL
1.55691e-42	1.15742	0.665	0.222	1.95112e-38	4	ID3
1.96163e-41	0.586672	0.256	0.037	2.45832e-37	4	ARHGAP8
2.20368e-41	0.789578	0.614	0.18	2.76165e-37	4	TIMP1
1.88815e-40	0.680235	0.409	0.09	2.36623e-36	4	TNFRSF18
1.65212e-36	0.625698	0.409	0.098	2.07044e-32	4	TGFBR3
1.11964e-35	0.655976	0.42	0.104	1.40314e-31	4	MAF
2.77215e-35	0.671506	0.466	0.127	3.47406e-31	4	BIRC3
2.678e-33	0.825472	0.943	0.619	3.35607e-29	4	CD9
1.50669e-32	0.550829	0.239	0.04	1.88819e-28	4	BHLHE40
1.88121e-32	0.465819	0.227	0.037	2.35754e-28	4	TMIGD2
2.12251e-32	0.624326	0.358	0.086	2.65993e-28	4	GNA15
3.69361e-32	0.542914	0.25	0.045	4.62883e-28	4	CEP41
6.8721e-31	0.374371	0.176	0.024	8.61211e-27	4	LIMS2
1.00542e-30	0.703713	0.449	0.138	1.26e-26	4	TPST2
1.51752e-30	0.797395	0.932	0.606	1.90176e-26	4	ANXA1
4.68348e-29	0.730373	0.318	0.077	5.86934e-25	4	SAV1
2.21325e-27	0.784442	0.83	0.416	2.77365e-23	4	CD44
4.39239e-27	0.400285	0.227	0.042	5.50454e-23	4	NCKAP1
4.4788e-27	0.356063	0.188	0.03	5.61284e-23	4	SLC9B2
8.95791e-27	0.474306	0.261	0.056	1.12261e-22	4	AHR
1.0387e-26	0.681194	0.528	0.19	1.3017e-22	4	RPS6KA3
6.20835e-26	0.666216	0.636	0.252	7.78031e-22	4	ANXA2
1.77828e-25	0.720344	0.636	0.267	2.22854e-21	4	CAMK2N1
3.01333e-25	0.57563	0.443	0.142	3.77631e-21	4	MYCBP
8.76804e-25	0.381755	0.25	0.054	1.09881e-20	4	ACTR3B
1.05787e-24	0.740663	0.903	0.598	1.32572e-20	4	PLP2
5.40317e-24	0.801947	0.545	0.229	6.77125e-20	4	SERP1
9.04807e-24	0.484291	0.324	0.089	1.1339e-19	4	GTF2IRD1
3.90953e-23	0.548173	0.341	0.098	4.89943e-19	4	KLF10
1.02874e-22	0.454658	0.261	0.064	1.28922e-18	4	SOCS2
1.1102e-22	0.632458	0.648	0.285	1.3913e-18	4	MYO1G
1.52914e-21	0.792642	0.489	0.194	1.91632e-17	4	DUSP1
1.67426e-21	0.373636	0.222	0.049	2.09818e-17	4	TES
2.11846e-21	0.436616	0.267	0.069	2.65485e-17	4	NIPSNAP3B
2.93909e-21	0.41999	0.25	0.062	3.68327e-17	4	IL2RA
3.96081e-21	0.669046	0.449	0.166	4.96369e-17	4	DDIT4
6.10519e-21	0.709445	0.778	0.428	7.65102e-17	4	EML4
3.12329e-20	0.454418	0.347	0.11	3.9141e-16	4	AHNAK
8.37729e-20	0.632994	0.614	0.302	1.04984e-15	4	NDUFS5
2.84575e-19	0.570926	0.568	0.246	3.5663e-15	4	TMEM154
3.26636e-19	0.598435	0.727	0.376	4.09341e-15	4	CD82
3.34662e-19	0.654425	0.869	0.597	4.19399e-15	4	PDLIM2
4.12469e-19	1.2335	0.739	0.441	5.16906e-15	4	EIF3E
8.23783e-19	0.568218	0.5	0.206	1.03236e-14	4	TNFRSF4
9.87596e-19	0.507956	0.403	0.149	1.23766e-14	4	CST3
1.1253e-18	0.555736	0.994	0.824	1.41022e-14	4	MIF
1.46078e-18	0.591763	0.943	0.676	1.83065e-14	4	SH3BGRL3
3.47839e-18	0.594026	0.403	0.154	4.35911e-14	4	PYCARD
5.17477e-18	0.434172	0.295	0.091	6.48502e-14	4	ANTXR2
6.38191e-18	0.461126	0.239	0.066	7.9978e-14	4	IFI30
1.67602e-17	0.510898	0.369	0.133	2.10039e-13	4	TSPAN7
1.69395e-17	0.419316	0.284	0.088	2.12286e-13	4	EVI2A
1.85201e-17	0.610165	0.864	0.595	2.32093e-13	4	CD99
2.93603e-16	0.532286	0.96	0.74	3.67943e-12	4	MYL12B
3.52912e-16	0.528401	0.5	0.229	4.42269e-12	4	CTSC
2.51709e-15	0.553908	0.909	0.7	3.15442e-11	4	LSP1
3.40731e-15	0.400415	0.352	0.131	4.27005e-11	4	TIFA
7.00711e-15	0.408222	0.426	0.179	8.7813e-11	4	CD48
7.50305e-15	0.44245	0.347	0.133	9.40283e-11	4	HSPA1A
1.40546e-14	0.507938	0.545	0.265	1.76133e-10	4	GPR183
2.60041e-14	0.461496	0.955	0.782	3.25883e-10	4	SUB1
3.05928e-14	0.399297	0.284	0.1	3.83389e-10	4	PKP4
5.94531e-14	0.59599	0.739	0.478	7.45066e-10	4	EMD
9.42604e-14	0.418934	0.42	0.179	1.18127e-09	4	AKR1B1
1.35592e-13	0.551741	0.812	0.524	1.69924e-09	4	OCIAD2
1.76191e-13	0.305283	0.273	0.095	2.20802e-09	4	CD79A
2.94082e-13	0.507957	0.722	0.445	3.68544e-09	4	TRAPPC5
8.10562e-13	0.303175	0.227	0.074	1.0158e-08	4	IFFO2
8.69901e-13	0.360865	0.301	0.114	1.09016e-08	4	MMP25
1.1034e-12	0.42635	0.574	0.293	1.38278e-08	4	ANXA5
1.36009e-12	0.479512	0.824	0.567	1.70446e-08	4	TXN
2.47082e-12	0.859777	0.733	0.531	3.09644e-08	4	RGS1
2.85348e-12	0.346726	0.222	0.072	3.57598e-08	4	GADD45B
3.70189e-12	0.406399	0.364	0.159	4.6392e-08	4	SLA2
4.14494e-12	0.333865	0.312	0.123	5.19444e-08	4	TMEM109
4.34051e-12	0.27071	0.256	0.09	5.43953e-08	4	SOS2
5.34111e-12	0.375786	0.375	0.162	6.69348e-08	4	TMEM60
6.64505e-12	0.439595	0.381	0.167	8.32758e-08	4	CISH
7.86628e-12	0.426459	0.46	0.229	9.85802e-08	4	LPXN
7.92389e-12	0.403176	0.273	0.104	9.93022e-08	4	IER5
8.73582e-12	0.436518	0.92	0.729	1.09477e-07	4	CSTB
9.8501e-12	0.51156	0.699	0.45	1.23441e-07	4	TUBB4B
9.85949e-12	0.342098	0.364	0.153	1.23559e-07	4	LSR
1.29557e-11	0.430813	0.591	0.333	1.62361e-07	4	ATP5D
1.76922e-11	0.484992	0.676	0.416	2.21719e-07	4	EVA1B
3.6923e-11	0.400605	0.659	0.372	4.6272e-07	4	COMMD8
4.19191e-11	0.417692	0.818	0.568	5.2533e-07	4	SEP15
4.7056e-11	0.347046	0.273	0.108	5.89706e-07	4	CLINT1
6.51882e-11	0.390466	0.83	0.596	8.16939e-07	4	MRPL34
7.36845e-11	0.398098	0.403	0.193	9.23414e-07	4	IFI16
8.51211e-11	0.438807	0.699	0.436	1.06674e-06	4	SERPINB1
9.65277e-11	0.343204	0.301	0.125	1.20968e-06	4	SNRNP25
2.19962e-10	0.288229	0.261	0.102	2.75656e-06	4	GLOD5
2.85232e-10	0.331067	0.398	0.187	3.57453e-06	4	MDFIC
2.85759e-10	0.439698	0.881	0.613	3.58113e-06	4	MGST3
4.03772e-10	0.366573	0.261	0.105	5.06007e-06	4	TNFAIP3
4.45904e-10	0.421253	0.625	0.378	5.58807e-06	4	GPX7
8.61356e-10	0.385516	0.682	0.395	1.07945e-05	4	PGD
9.5686e-10	0.450314	0.852	0.683	1.19914e-05	4	ARF6
1.03237e-09	0.383765	0.42	0.212	1.29377e-05	4	PTGER4
1.24716e-09	0.348645	0.801	0.531	1.56294e-05	4	CCT7
1.51653e-09	0.370382	0.648	0.381	1.90051e-05	4	APPL1
1.66831e-09	0.374836	0.949	0.752	2.09072e-05	4	ARL6IP5
1.66983e-09	0.30121	0.449	0.227	2.09263e-05	4	ZDHHC18
1.73463e-09	0.362327	0.705	0.445	2.17383e-05	4	PLEC
1.75951e-09	0.351821	0.938	0.728	2.20502e-05	4	IL7R
2.20417e-09	0.354764	0.619	0.361	2.76226e-05	4	NRBF2
2.33638e-09	0.325909	0.534	0.293	2.92795e-05	4	ME2
3.17123e-09	0.340969	0.33	0.156	3.97418e-05	4	THAP4
6.8685e-09	0.277891	0.307	0.141	8.6076e-05	4	NFKB1
7.61522e-09	0.331721	0.386	0.197	9.54339e-05	4	FAM96A
7.92245e-09	0.380092	0.835	0.579	9.92841e-05	4	C11ORF31
9.02594e-09	0.304816	0.506	0.275	0.000113113	4	PITHD1
9.05665e-09	0.411738	0.534	0.299	0.000113498	4	ZFP36
1.05261e-08	0.311821	0.943	0.754	0.000131914	4	ENO1
1.17847e-08	0.357646	0.398	0.205	0.000147686	4	TUBA4A
1.19088e-08	0.356381	0.892	0.721	0.000149241	4	MORF4L1
1.26953e-08	0.405436	0.761	0.519	0.000159097	4	DEK
1.38417e-08	0.29924	0.653	0.385	0.000173464	4	GNG2
1.45887e-08	0.329009	0.949	0.757	0.000182825	4	SHFM1
1.57758e-08	0.354595	0.778	0.535	0.000197702	4	PRDX6
1.72718e-08	0.499186	0.75	0.55	0.00021645	4	HSP90B1
1.78321e-08	0.452855	0.528	0.319	0.000223471	4	RGS2
2.17926e-08	0.323715	0.364	0.181	0.000273104	4	AGL
2.35302e-08	0.294444	0.386	0.197	0.00029488	4	PDIA4
2.46216e-08	0.331432	0.415	0.222	0.000308558	4	FAM129A
2.64681e-08	0.384812	0.614	0.372	0.000331698	4	GALNT1
4.21975e-08	0.320882	0.438	0.238	0.000528819	4	STIM2
4.36484e-08	0.29713	0.307	0.146	0.000547002	4	KCNN4
5.1271e-08	0.39536	0.858	0.655	0.000642528	4	S100A13
7.31747e-08	0.359602	0.688	0.467	0.000917025	4	IQGAP1
1.87332e-07	0.284545	0.568	0.348	0.00234764	4	PSAP
2.06402e-07	0.31655	0.926	0.73	0.00258663	4	MEF2D
2.10783e-07	0.354653	0.824	0.61	0.00264153	4	DSTN
2.29993e-07	0.323386	0.562	0.348	0.00288227	4	SGPP1
2.41139e-07	0.326485	0.727	0.476	0.00302196	4	COX17
2.45008e-07	0.273635	0.54	0.32	0.00307044	4	POLR2K
2.48274e-07	0.378622	0.58	0.369	0.00311137	4	TPM4
2.77993e-07	0.359937	0.733	0.496	0.00348381	4	HINT1
6.47485e-07	0.344704	0.903	0.733	0.00811428	4	CALM2
6.86475e-07	0.2604	0.881	0.688	0.0086029	4	GSTP1
7.84282e-07	0.313741	0.915	0.682	0.00982862	4	PRDX1
8.0456e-07	0.287901	0.528	0.318	0.0100827	4	VAT1
8.07151e-07	0.321315	0.386	0.215	0.0101152	4	TOR1AIP2
8.13259e-07	0.296897	0.46	0.267	0.0101918	4	RGS19
9.09126e-07	0.25578	0.312	0.161	0.0113932	4	RORA
9.17445e-07	0.291465	0.591	0.382	0.0114974	4	DDOST
9.36493e-07	0.316202	0.761	0.547	0.0117361	4	REEP5
1.19973e-06	0.31361	0.869	0.706	0.0150351	4	ARPC5
3.15839e-06	0.33006	0.841	0.684	0.0395809	4	ISCU
3.45525e-06	0.286261	0.824	0.587	0.0433012	4	C4ORF3
3.51628e-06	0.276033	0.545	0.346	0.044066	4	CYBRD1
4.02721e-06	0.257155	0.631	0.412	0.050469	4	TMBIM4
4.11818e-06	0.267904	0.375	0.212	0.051609	4	FAM98C
5.71258e-06	0.30405	0.807	0.602	0.07159	4	LTB
6.21011e-06	0.301927	0.767	0.527	0.0778251	4	HAX1
6.78233e-06	0.334503	0.438	0.28	0.0849961	4	UBE2F
7.49864e-06	0.284256	0.483	0.294	0.0939729	4	GLRX
9.47309e-06	0.276281	0.403	0.248	0.118717	4	RAB11A
1.22515e-05	0.281799	0.443	0.271	0.153535	4	ZNRF1
1.30022e-05	0.263457	0.744	0.522	0.162943	4	MED10
1.33475e-05	0.269087	0.716	0.511	0.167271	4	MINOS1
1.54836e-05	0.260551	0.67	0.455	0.194041	4	PHPT1
1.68423e-05	0.263438	0.773	0.564	0.211068	4	GTF2A2
7.5634e-05	0.251693	0.818	0.635	0.947846	4	PGLS
9.36047e-05	0.284006	0.75	0.566	1	4	SEC61B
0.000134187	0.251422	0.682	0.508	1	4	RNASEK
0.000204398	0.274516	0.653	0.471	1	4	TMED9
0.000232015	0.252524	0.466	0.316	1	4	FOS
0.000251168	0.256283	0.636	0.47	1	4	CD2
0.000476587	0.254598	0.631	0.444	1	4	PDCD10
0.000565433	0.259763	0.665	0.505	1	4	ID2
0	5.01189	0.975	0.042	0	5	GZMA
0	4.54062	1	0.053	0	5	NKG7
0	4.40519	0.719	0.003	0	5	CCL5
0	1.82853	0.57	0.004	0	5	FFAR2
6.8094e-258	3.97009	0.926	0.064	8.53354e-254	5	TARP
1.73698e-222	2.26387	0.876	0.066	2.17678e-218	5	CCR5
1.59297e-196	0.640367	0.231	0	1.99631e-192	5	TMEM37
5.4519e-182	0.801652	0.281	0.003	6.83232e-178	5	ITGAX
7.98914e-169	0.55288	0.215	0.001	1.0012e-164	5	MMP14
1.55117e-166	0.875754	0.347	0.008	1.94393e-162	5	STYK1
3.05814e-158	2.48764	0.901	0.11	3.83246e-154	5	IL2RB
1.38225e-154	0.8586	0.339	0.009	1.73224e-150	5	KIF12
8.24e-154	1.08905	0.372	0.011	1.03264e-149	5	CX3CR1
3.5355e-140	2.11955	0.719	0.071	4.43069e-136	5	RGS18
9.0013e-138	2.64882	0.992	0.175	1.12804e-133	5	TIMP1
4.40593e-137	0.739215	0.298	0.007	5.52151e-133	5	COLEC12
2.89558e-133	4.39818	0.579	0.047	3.62874e-129	5	DAPL1
3.48176e-119	0.718179	0.331	0.013	4.36334e-115	5	C1ORF21
3.95782e-104	1.3717	0.331	0.016	4.95994e-100	5	XCL2
5.18064e-102	0.808521	0.339	0.017	6.49237e-98	5	DHRS9
9.57892e-100	0.844189	0.413	0.028	1.20043e-95	5	PRF1
3.23097e-94	1.62791	0.678	0.095	4.04905e-90	5	KLRG1
1.39204e-93	0.678081	0.298	0.014	1.7445e-89	5	CXCR3
3.82894e-91	1.01926	0.496	0.048	4.79843e-87	5	CD8A
2.01026e-90	1.30034	0.504	0.052	2.51926e-86	5	FABP5
9.06362e-89	0.392554	0.157	0.002	1.13585e-84	5	SLAMF7
7.00872e-77	0.511615	0.215	0.008	8.78333e-73	5	CCL4L1
7.23801e-76	0.746231	0.397	0.036	9.07067e-72	5	ARHGAP8
2.84075e-74	0.531854	0.231	0.011	3.56002e-70	5	TEK
1.20195e-72	0.537856	0.248	0.013	1.50628e-68	5	PLEK
5.88868e-72	2.02054	0.95	0.334	7.3797e-68	5	XBP1
6.76991e-69	0.524294	0.207	0.009	8.48405e-65	5	PPIC
5.15759e-67	0.467547	0.174	0.006	6.46349e-63	5	CHP2
3.44025e-62	0.835397	0.372	0.039	4.31132e-58	5	BHLHE40
5.2108e-58	0.92446	0.545	0.089	6.53018e-54	5	PTPN12
2.68706e-56	1.91924	1	0.512	3.36742e-52	5	S100A4
4.72559e-55	1.02593	0.57	0.108	5.92211e-51	5	STX11
4.19616e-54	1.68663	0.868	0.304	5.25862e-50	5	STARD3NL
5.41852e-54	0.614956	0.298	0.029	6.79049e-50	5	RAB11FIP4
2.84777e-47	1.30304	0.62	0.15	3.56882e-43	5	PYCARD
7.82435e-47	1.71945	0.959	0.518	9.80547e-43	5	FGL2
1.14025e-46	0.421268	0.198	0.014	1.42896e-42	5	METRNL
4.49124e-44	1.47172	0.992	0.729	5.62842e-40	5	CSTB
3.35878e-43	0.811169	0.545	0.114	4.20923e-39	5	STAT4
7.12641e-42	0.828973	0.488	0.097	8.93082e-38	5	HLA-DMA
1.08514e-41	0.95516	0.579	0.138	1.35989e-37	5	TPST2
6.19498e-40	1.29653	0.909	0.418	7.76355e-36	5	SQRDL
1.37805e-39	0.899374	0.57	0.139	1.72697e-35	5	CCDC50
4.87653e-39	0.568496	0.289	0.037	6.11126e-35	5	COBLL1
6.88845e-39	0.322487	0.165	0.012	8.63261e-35	5	RHBDF2
7.12415e-39	0.72198	0.372	0.061	8.92798e-35	5	ARG1
2.88847e-38	1.25767	0.942	0.594	3.61983e-34	5	MTPN
2.04734e-37	1.02166	0.76	0.248	2.56573e-33	5	CD38
1.74893e-35	1.10287	0.983	0.757	2.19176e-31	5	PSMB9
3.2362e-35	0.77632	0.347	0.059	4.05561e-31	5	PNPLA2
2.63037e-34	0.337161	0.174	0.015	3.29638e-30	5	EPM2A
5.15397e-34	1.14092	0.669	0.212	6.45896e-30	5	PTMS
1.32674e-33	1.07242	0.959	0.598	1.66267e-29	5	PDLIM2
2.48687e-31	0.736106	0.43	0.095	3.11654e-27	5	PTPN4
5.38094e-31	0.654933	0.504	0.126	6.74339e-27	5	COL11A2
2.75709e-30	0.323419	0.19	0.021	3.45519e-26	5	HLA-DMB
3.62481e-30	0.378591	0.215	0.027	4.54262e-26	5	GPR18
2.11684e-29	0.690729	0.289	0.049	2.65282e-25	5	FCGR3A
1.67737e-28	0.460329	0.207	0.027	2.10209e-24	5	STAP1
2.51432e-28	0.451651	0.215	0.029	3.15094e-24	5	MIXL1
1.15001e-27	0.836258	0.653	0.228	1.44119e-23	5	CTSC
1.68896e-27	0.502459	0.281	0.049	2.11661e-23	5	RNASE4
2.13036e-27	0.480848	0.248	0.039	2.66977e-23	5	TMIGD2
2.60962e-27	0.398648	0.198	0.026	3.27038e-23	5	HEXA
2.73473e-27	1.07734	0.785	0.358	3.42717e-23	5	GIMAP4
1.21363e-26	0.778314	0.455	0.119	1.52093e-22	5	LAPTM4B
1.17564e-25	0.9238	0.719	0.29	1.47331e-21	5	GLRX
2.53372e-25	1.3465	0.471	0.15	3.17526e-21	5	CST3
2.27711e-23	0.395104	0.215	0.034	2.85367e-19	5	CPNE2
2.42308e-23	0.345034	0.174	0.023	3.0366e-19	5	EIF4E3
2.61443e-22	1.10691	0.777	0.415	3.27641e-18	5	MAGOHB
4.58932e-21	0.855301	0.843	0.436	5.75134e-17	5	SERPINB1
5.45566e-21	0.767525	0.636	0.257	6.83704e-17	5	NCR3
6.86355e-21	0.528919	0.322	0.076	8.60141e-17	5	ARHGAP5
1.82056e-20	0.624339	0.479	0.154	2.28152e-16	5	TNFRSF1B
3.67079e-20	0.390674	0.273	0.058	4.60024e-16	5	RAC3
5.3753e-20	0.727383	0.992	0.793	6.73633e-16	5	ATP5G3
1.18518e-19	0.649229	0.521	0.18	1.48526e-15	5	CD48
1.21407e-19	0.871838	0.471	0.158	1.52147e-15	5	RORA
2.60963e-19	0.476654	0.339	0.09	3.27039e-15	5	PEX2
3.37566e-19	0.45736	0.273	0.061	4.23038e-15	5	PLSCR1
3.56365e-19	0.819805	0.884	0.569	4.46597e-15	5	TXN
3.91842e-19	0.716521	0.645	0.273	4.91057e-15	5	MRPL52
7.05905e-19	0.454378	0.264	0.06	8.84641e-15	5	PLA2G12A
7.85327e-19	0.593424	1	0.825	9.84171e-15	5	NDUFA4
9.02541e-19	0.547886	0.38	0.109	1.13106e-14	5	MYO1F
2.47941e-18	0.321667	0.182	0.031	3.10719e-14	5	EIF4EBP1
2.76476e-18	0.775579	0.653	0.294	3.46479e-14	5	ANXA5
5.78959e-18	0.750636	0.628	0.276	7.25551e-14	5	UBE2F
1.30883e-17	0.706698	0.752	0.378	1.64023e-13	5	GPX7
3.21701e-17	0.657924	0.562	0.227	4.03155e-13	5	EMB
3.90627e-17	0.672762	0.917	0.685	4.89533e-13	5	PPDPF
4.40296e-17	0.376985	0.273	0.066	5.51779e-13	5	SOCS2
5.20884e-17	0.560923	0.711	0.315	6.52772e-13	5	NCF4
6.92522e-17	0.575504	0.471	0.172	8.67869e-13	5	SDF2L1
1.26024e-16	0.428331	0.223	0.048	1.57933e-12	5	TNFSF10
1.46543e-16	0.671596	0.545	0.226	1.83648e-12	5	SPNS1
1.99907e-16	0.72268	0.959	0.75	2.50524e-12	5	LST1
3.845e-16	0.340146	0.264	0.066	4.81856e-12	5	CRTAP
4.77934e-16	0.558727	0.694	0.309	5.98947e-12	5	PSMA1
5.98048e-16	0.76976	0.868	0.612	7.49474e-12	5	ANXA1
1.02497e-15	0.477301	0.331	0.097	1.2845e-11	5	STMN1
1.65488e-15	0.671636	0.711	0.375	2.0739e-11	5	COMMD8
2.36284e-15	0.809058	0.851	0.477	2.96111e-11	5	CRIP1
2.50276e-15	0.49534	0.339	0.104	3.13646e-11	5	RPIA
3.36086e-15	0.64074	0.793	0.441	4.21183e-11	5	TBCC
4.21348e-15	0.512115	0.322	0.099	5.28033e-11	5	SH2D1A
7.41259e-15	0.458587	0.273	0.075	9.28946e-11	5	CSNK1E
7.48104e-15	0.617163	0.587	0.259	9.37524e-11	5	ANXA2
8.10669e-15	0.68219	0.612	0.276	1.01593e-10	5	YWHAH
9.93404e-15	0.561112	0.562	0.231	1.24493e-10	5	CPNE8
1.29392e-14	0.442923	0.306	0.091	1.62154e-10	5	GNA15
1.63028e-14	0.4038	0.347	0.11	2.04307e-10	5	ABRACL
2.03726e-14	0.6615	0.785	0.458	2.55309e-10	5	MGST1
2.14544e-14	0.632253	0.967	0.755	2.68866e-10	5	ARL6IP5
2.62183e-14	0.390938	0.231	0.058	3.28568e-10	5	RCBTB1
2.80451e-14	0.682219	0.752	0.41	3.51461e-10	5	CMTM7
4.2616e-14	0.515925	0.455	0.175	5.34064e-10	5	C8ORF58
5.62716e-14	0.326018	0.215	0.052	7.05196e-10	5	TES
5.7548e-14	0.399919	0.215	0.051	7.21191e-10	5	SLC7A5
7.53482e-14	0.668285	0.719	0.377	9.44263e-10	5	HOOK3
1.02417e-13	0.466474	0.438	0.163	1.28349e-09	5	AK3
1.12998e-13	0.359347	0.273	0.077	1.41609e-09	5	ANGPTL6
1.15705e-13	0.454341	0.38	0.13	1.45001e-09	5	PRKD3
1.90992e-13	0.602151	0.595	0.287	2.39351e-09	5	MFSD10
2.3199e-13	0.611472	0.57	0.277	2.9073e-09	5	PPA2
2.5934e-13	0.316659	0.264	0.074	3.25005e-09	5	STMN3
3.61177e-13	0.601932	0.901	0.707	4.52627e-09	5	ARPC5
4.20683e-13	0.698882	0.901	0.681	5.272e-09	5	SH3BGRL3
4.36777e-13	0.651197	0.835	0.569	5.47368e-09	5	PSMB8
5.02764e-13	0.316345	0.24	0.064	6.30064e-09	5	CDK6
5.35926e-13	0.336988	0.248	0.069	6.71622e-09	5	PRDM1
7.86311e-13	0.425077	0.364	0.13	9.85405e-09	5	BID
8.39214e-13	0.444422	0.355	0.125	1.0517e-08	5	AHCY
9.95421e-13	0.646216	0.702	0.368	1.24746e-08	5	TPM4
1.16516e-12	0.488654	0.364	0.131	1.46018e-08	5	SPON1
1.39339e-12	0.378853	0.289	0.091	1.74619e-08	5	MGAT1
1.50201e-12	0.603118	0.479	0.21	1.88232e-08	5	SPTY2D1
1.63801e-12	0.54035	0.802	0.469	2.05275e-08	5	GPX1
1.67675e-12	0.510386	0.645	0.318	2.10131e-08	5	PON2
1.67809e-12	0.620481	0.868	0.562	2.10299e-08	5	TLN1
2.29741e-12	0.576817	0.372	0.138	2.87911e-08	5	SOCS1
2.33446e-12	0.582168	0.868	0.57	2.92554e-08	5	PRR13
2.4921e-12	0.625116	0.612	0.316	3.12311e-08	5	ARPC5L
2.63622e-12	0.423226	0.331	0.114	3.30371e-08	5	CD151
2.67536e-12	0.533274	0.471	0.199	3.35276e-08	5	FAS
2.91849e-12	0.442795	0.455	0.186	3.65745e-08	5	GBP7
3.50114e-12	0.269285	0.231	0.064	4.38762e-08	5	PRICKLE4
3.84052e-12	0.437215	0.314	0.105	4.81294e-08	5	IER5
3.97154e-12	0.473001	0.587	0.269	4.97713e-08	5	TMEM126A
6.97511e-12	0.529935	0.488	0.223	8.74121e-08	5	VAMP5
7.12492e-12	0.337697	0.207	0.055	8.92894e-08	5	PDK3
7.74559e-12	0.490566	0.504	0.222	9.70678e-08	5	FAM129A
8.27207e-12	0.599706	0.826	0.5	1.03666e-07	5	TAP1
9.36856e-12	0.64626	0.455	0.195	1.17407e-07	5	PIK3R1
9.45605e-12	0.303263	0.223	0.062	1.18503e-07	5	BCL2L1
1.03519e-11	0.465175	0.967	0.807	1.2973e-07	5	OST4
1.15519e-11	0.450185	0.653	0.314	1.44769e-07	5	PDCD6
2.17251e-11	0.365892	0.231	0.069	2.72259e-07	5	IFI30
2.33865e-11	0.556094	0.975	0.82	2.9308e-07	5	PPIB
2.78095e-11	0.484263	0.488	0.218	3.48508e-07	5	UBE2L6
2.81639e-11	0.454615	0.744	0.39	3.5295e-07	5	NDUFB5
3.65409e-11	0.369974	0.306	0.107	4.5793e-07	5	ITM2C
3.73031e-11	0.638239	0.595	0.301	4.67483e-07	5	ZFP36
3.99865e-11	0.502751	0.983	0.821	5.01111e-07	5	GNG5
4.03084e-11	0.454552	0.504	0.227	5.05145e-07	5	EFHD2
5.85599e-11	0.560647	0.917	0.723	7.33873e-07	5	NDUFA1
6.86532e-11	0.293755	0.273	0.088	8.60362e-07	5	PTS
7.54414e-11	0.631049	0.769	0.448	9.45431e-07	5	TRAPPC5
7.98768e-11	0.558471	0.884	0.598	1.00102e-06	5	MRPL34
8.08402e-11	0.63159	0.934	0.744	1.01309e-06	5	MYL12B
9.6614e-11	0.54549	0.909	0.645	1.21077e-06	5	ATP6V0E1
9.93712e-11	0.583543	0.81	0.503	1.24532e-06	5	GIMAP8
1.08063e-10	0.516794	0.537	0.258	1.35425e-06	5	CASP1
1.18861e-10	0.409593	0.388	0.158	1.48956e-06	5	EIF2B3
1.29854e-10	0.548119	0.479	0.226	1.62733e-06	5	NCF1
1.38485e-10	0.628958	0.711	0.426	1.7355e-06	5	PLA2G16
1.57046e-10	0.412654	0.595	0.294	1.9681e-06	5	ME2
1.58778e-10	0.530797	0.57	0.286	1.98981e-06	5	RAB37
2.06645e-10	0.36016	0.24	0.075	2.58968e-06	5	CGNL1
2.10308e-10	0.427478	0.306	0.114	2.63558e-06	5	KIAA1191
2.50591e-10	0.667631	0.661	0.389	3.14041e-06	5	GNG2
3.02335e-10	0.474066	0.57	0.295	3.78886e-06	5	RAP2B
3.06501e-10	0.345677	0.298	0.106	3.84108e-06	5	UXT
3.36956e-10	0.62053	0.413	0.19	4.22274e-06	5	CAPG
3.39381e-10	0.437719	0.835	0.526	4.25312e-06	5	NDUFS6
3.57668e-10	0.281752	0.256	0.084	4.48229e-06	5	SORT1
3.63995e-10	0.430185	0.438	0.195	4.56159e-06	5	TBC1D7
3.74657e-10	0.530614	0.711	0.413	4.6952e-06	5	TMBIM4
3.84504e-10	0.404858	0.421	0.18	4.8186e-06	5	RALA
4.20113e-10	0.472713	0.818	0.535	5.26486e-06	5	EIF3A
5.8619e-10	0.474013	0.926	0.697	7.34614e-06	5	UQCRB
6.32013e-10	0.258151	0.256	0.085	7.92038e-06	5	APOBR
6.35602e-10	0.517489	0.909	0.663	7.96536e-06	5	GIMAP5
7.35411e-10	0.430309	0.595	0.299	9.21617e-06	5	MRPS21
1.21689e-09	0.417655	0.612	0.314	1.52501e-05	5	LAMTOR2
1.27693e-09	0.268851	0.223	0.071	1.60025e-05	5	CDK2AP1
1.57418e-09	0.407471	0.678	0.356	1.97276e-05	5	HINT2
1.59033e-09	0.31189	0.372	0.149	1.993e-05	5	MRPS28
1.60595e-09	0.408986	0.545	0.276	2.01258e-05	5	DEGS1
1.73312e-09	0.468424	0.554	0.287	2.17195e-05	5	RAB32
1.92665e-09	0.471532	0.826	0.569	2.41447e-05	5	CAPZA2
2.13494e-09	0.46595	0.702	0.438	2.67551e-05	5	NDUFC1
2.68957e-09	0.446715	0.917	0.706	3.37057e-05	5	ATP5L
2.82136e-09	0.45175	0.901	0.645	3.53573e-05	5	USMG5
3.12824e-09	0.321571	0.413	0.179	3.92031e-05	5	LYAR
4.20263e-09	0.31564	0.479	0.219	5.26673e-05	5	LASP1
4.24603e-09	0.418148	0.248	0.088	5.32112e-05	5	TANC2
5.35527e-09	0.348944	0.256	0.092	6.71123e-05	5	AKT1
5.83942e-09	0.551298	0.645	0.383	7.31797e-05	5	UCP2
6.09847e-09	0.305288	0.256	0.092	7.64261e-05	5	PREX1
6.19893e-09	0.341748	0.24	0.084	7.76851e-05	5	KCTD10
6.4274e-09	0.315456	0.256	0.093	8.05481e-05	5	THOC2
8.28889e-09	0.281566	0.298	0.115	0.000103876	5	ARPC2
8.41989e-09	0.528741	0.802	0.601	0.000105518	5	ATP5H
9.87694e-09	0.365405	0.273	0.104	0.000123778	5	BSG
1.19543e-08	0.402559	0.512	0.262	0.000149811	5	RNASET2
1.21728e-08	0.307392	0.306	0.121	0.000152549	5	DPCD
1.21786e-08	0.535675	0.777	0.532	0.000152622	5	BEX3
1.2429e-08	0.428186	0.736	0.457	0.000155761	5	MRPS14
1.40225e-08	0.41086	0.529	0.271	0.00017573	5	ZNRF1
1.58236e-08	0.319885	0.264	0.098	0.000198301	5	COMMD10
1.80497e-08	0.489594	0.769	0.537	0.000226199	5	WDR83OS
2.04876e-08	0.421761	0.488	0.246	0.000256751	5	SLC9A3R1
2.07223e-08	0.304133	0.281	0.109	0.000259692	5	EPB41L2
2.20067e-08	0.430516	0.934	0.736	0.000275788	5	CD53
2.37028e-08	0.456703	0.934	0.77	0.000297043	5	NDUFA3
2.55394e-08	0.40329	0.529	0.271	0.00032006	5	TOMM6
2.56184e-08	0.367182	0.579	0.302	0.00032105	5	CALM3
2.57975e-08	0.339452	0.38	0.17	0.000323294	5	TDP2
2.67151e-08	0.422653	0.554	0.294	0.000334794	5	PGK1
2.83679e-08	0.459522	0.793	0.511	0.000355507	5	C9ORF16
2.92029e-08	0.463823	0.752	0.468	0.000365971	5	IQGAP1
2.99223e-08	0.368237	0.521	0.27	0.000374986	5	TAPBP
3.90573e-08	0.278526	0.355	0.154	0.000489466	5	RAP1B
3.95864e-08	0.408038	0.479	0.239	0.000496096	5	DUSP22
4.00961e-08	0.463011	0.76	0.539	0.000502484	5	PRDX6
4.53662e-08	0.323637	0.529	0.272	0.00056853	5	SSBP1
4.86816e-08	0.441029	0.463	0.226	0.000610077	5	GTF2H5
5.32087e-08	0.445061	0.884	0.617	0.000666811	5	MGST3
5.58438e-08	0.384756	0.909	0.7	0.000699834	5	SPCS1
5.72635e-08	0.326898	0.38	0.171	0.000717626	5	PWP1
6.35287e-08	0.415201	0.818	0.567	0.000796142	5	SEC61B
6.82234e-08	0.312903	0.347	0.149	0.000854976	5	MRPL16
6.92528e-08	0.39211	0.959	0.775	0.000867876	5	PSMA7
7.18641e-08	0.332182	0.612	0.332	0.0009006	5	CHCHD1
7.30256e-08	0.472075	0.711	0.439	0.000915157	5	UBE2Q2
7.57273e-08	0.34116	0.504	0.263	0.000949014	5	OSTF1
1.15489e-07	0.282177	0.322	0.139	0.00144731	5	SRGN
1.17894e-07	0.401942	0.868	0.576	0.00147745	5	SNRPG
1.22287e-07	0.341377	0.603	0.337	0.0015325	5	ATP5D
1.31189e-07	0.355336	0.926	0.743	0.00164406	5	VAMP8
1.3179e-07	0.531812	0.264	0.109	0.00165159	5	FCER1G
1.32239e-07	0.29703	0.372	0.167	0.00165722	5	RPAP3
1.39438e-07	0.306799	0.455	0.222	0.00174744	5	COMMD3
1.40743e-07	0.368697	0.612	0.347	0.00176379	5	SELT
1.45658e-07	0.284805	0.264	0.106	0.00182538	5	WIPF1
1.46654e-07	0.376688	0.711	0.43	0.00183786	5	SDHB
1.47224e-07	0.394979	0.537	0.304	0.00184501	5	SMARCA5
1.53314e-07	0.366514	0.479	0.253	0.00192133	5	TMEM154
1.58871e-07	0.367627	0.504	0.261	0.00199097	5	IRF1
1.76987e-07	0.413041	0.636	0.393	0.00221801	5	TGFB1
2.11068e-07	0.333512	0.479	0.245	0.00264511	5	VPS26A
2.15641e-07	0.337312	0.421	0.205	0.00270241	5	SH3GLB1
2.18082e-07	0.279933	0.455	0.226	0.002733	5	DYNC1LI1
2.1907e-07	0.379978	0.562	0.319	0.00274538	5	SMIM15
2.32103e-07	0.316777	0.331	0.147	0.00290872	5	ZFYVE21
2.50876e-07	0.35548	0.554	0.301	0.00314398	5	CLTB
2.56547e-07	0.388887	0.876	0.691	0.00321505	5	GSTP1
2.71398e-07	0.309332	0.347	0.16	0.00340116	5	TMED3
2.84002e-07	0.31292	0.488	0.247	0.00355911	5	RAB11A
2.96285e-07	0.365824	0.818	0.523	0.00371304	5	UBXN4
3.10182e-07	0.269759	0.273	0.113	0.0038872	5	SPG20
3.11455e-07	0.280549	0.355	0.162	0.00390315	5	NOP16
3.11542e-07	0.446841	0.711	0.508	0.00390424	5	NDUFB2
3.1761e-07	0.339507	0.653	0.379	0.00398028	5	PSMB7
3.32253e-07	0.308967	0.256	0.104	0.0041638	5	KLF10
3.42573e-07	0.370981	0.843	0.615	0.00429313	5	COX5A
3.4616e-07	0.281526	0.355	0.163	0.00433807	5	SCD
3.66582e-07	0.321226	0.43	0.209	0.004594	5	HIGD1A
4.15236e-07	0.459095	0.612	0.372	0.00520374	5	MFSD14A
4.30229e-07	0.383951	0.818	0.547	0.00539163	5	TOMM7
4.45991e-07	0.359828	0.926	0.677	0.00558916	5	BCL7C
4.4645e-07	0.323716	0.413	0.204	0.00559491	5	SPPL2A
4.55543e-07	0.311596	0.314	0.142	0.00570887	5	CDKN2D
4.58071e-07	0.345957	0.537	0.289	0.00574055	5	SSNA1
4.68781e-07	0.336831	0.306	0.133	0.00587476	5	CDC42EP3
5.23677e-07	0.322769	0.38	0.183	0.00656272	5	ATAD1
5.24922e-07	0.383686	0.595	0.347	0.00657833	5	CYBRD1
5.74526e-07	0.364922	0.744	0.496	0.00719996	5	SNRPB2
6.06598e-07	0.373738	0.479	0.255	0.00760188	5	CHMP5
6.2304e-07	0.353058	0.645	0.372	0.00780794	5	SNRPN
6.23147e-07	0.379278	0.917	0.733	0.00780928	5	GABARAPL2
6.39622e-07	0.342482	0.471	0.244	0.00801574	5	NIPAL1
6.54105e-07	0.367249	0.818	0.565	0.00819724	5	NDUFC2
6.83447e-07	0.377315	0.76	0.531	0.00856496	5	HAX1
7.43204e-07	0.31371	0.587	0.322	0.00931383	5	MAGOH
7.67457e-07	0.367904	0.851	0.674	0.00961777	5	SLIRP
8.11622e-07	0.354446	0.628	0.369	0.0101713	5	CDV3
8.25382e-07	0.31423	0.57	0.314	0.0103437	5	MLF2
8.96208e-07	0.352229	0.545	0.302	0.0112313	5	RFTN1
9.28763e-07	0.261356	0.264	0.111	0.0116393	5	NUCB2
1.11255e-06	0.348009	0.587	0.338	0.0139424	5	PHAX
1.11277e-06	0.439658	0.719	0.48	0.0139453	5	NME1
1.12287e-06	0.271292	0.273	0.116	0.0140718	5	RBMS1
1.12326e-06	0.306624	0.331	0.153	0.0140767	5	LAMP2
1.2406e-06	0.363287	0.636	0.394	0.0155473	5	ATG12
1.41586e-06	0.297593	0.347	0.164	0.0177436	5	ADORA2A
1.44329e-06	0.285001	0.438	0.22	0.0180874	5	SPCS3
1.5354e-06	0.311209	0.504	0.28	0.0192417	5	PSMA3
1.53817e-06	0.401952	0.802	0.583	0.0192764	5	C11ORF31
1.62544e-06	0.404757	0.38	0.2	0.02037	5	LYSMD2
1.76775e-06	0.349818	0.736	0.517	0.0221534	5	POMP
1.81869e-06	0.418217	0.893	0.707	0.0227918	5	CYBA
1.83584e-06	0.397366	0.57	0.352	0.0230067	5	APMAP
2.04682e-06	0.251579	0.421	0.217	0.0256507	5	TOR1AIP2
2.05321e-06	0.299453	0.38	0.192	0.0257309	5	RBM28
2.06681e-06	0.325061	0.488	0.257	0.0259012	5	EXOSC5
2.26091e-06	0.266396	0.397	0.196	0.0283337	5	IFI16
2.28237e-06	0.303515	0.678	0.424	0.0286027	5	C7ORF73
2.30447e-06	0.373001	0.942	0.751	0.0288797	5	ERH
2.45904e-06	0.289851	0.455	0.24	0.0308167	5	RNF135
2.50416e-06	0.362236	0.537	0.308	0.0313821	5	EMC7
2.61883e-06	0.269856	0.496	0.264	0.0328191	5	TCP1
2.63502e-06	0.326229	0.967	0.798	0.0330221	5	DYNLRB1
2.65645e-06	0.366167	0.76	0.581	0.0332906	5	TMEM50A
2.65735e-06	0.409841	0.851	0.604	0.0333019	5	YWHAZ
2.85687e-06	0.370749	0.38	0.2	0.0358022	5	MAP7D3
2.87412e-06	0.341149	0.628	0.394	0.0360184	5	SLC25A5
2.89622e-06	0.276221	0.339	0.166	0.0362955	5	CLTC
3.11267e-06	0.287655	0.587	0.337	0.039008	5	MKNK2
3.1537e-06	0.318044	0.364	0.185	0.0395222	5	ZW10
3.34055e-06	0.346872	0.628	0.384	0.0418638	5	DDOST
3.43558e-06	0.30208	0.421	0.221	0.0430547	5	SDHAF4
3.46948e-06	0.284137	0.438	0.235	0.0434795	5	TRABD
3.65665e-06	0.316335	0.727	0.464	0.0458252	5	MRPL20
4.2186e-06	0.332204	0.769	0.519	0.0528675	5	NDUFA12
4.36316e-06	0.349954	0.471	0.271	0.0546791	5	GSPT1
4.89344e-06	0.316199	0.711	0.444	0.0613245	5	PDCD10
5.61284e-06	0.255658	0.281	0.128	0.0703402	5	SNRNP25
5.69578e-06	0.381357	0.537	0.335	0.0713795	5	ODC1
5.73881e-06	0.26736	0.347	0.171	0.0719188	5	KRCC1
5.77689e-06	0.320876	0.81	0.598	0.072396	5	ATP5J2
6.18815e-06	0.523358	0.645	0.434	0.0775499	5	LCP1
6.28005e-06	0.348234	0.57	0.346	0.0787016	5	MAPRE1
6.92548e-06	0.357331	0.587	0.361	0.0867901	5	COX16
7.15429e-06	0.269863	0.479	0.263	0.0896576	5	SFT2D1
7.33087e-06	0.310154	0.694	0.429	0.0918705	5	RABAC1
7.54974e-06	0.361256	0.975	0.812	0.0946134	5	CD37
7.69809e-06	0.254884	0.405	0.211	0.0964725	5	MED31
7.71213e-06	0.313237	0.347	0.173	0.0966484	5	C11ORF68
7.88396e-06	0.343293	0.76	0.513	0.0988018	5	MINOS1
8.40184e-06	0.267871	0.512	0.287	0.105292	5	GLRX5
8.68239e-06	0.350454	0.661	0.43	0.108808	5	H3F3A
9.23742e-06	0.359407	0.512	0.301	0.115763	5	DOCK10
9.25124e-06	0.355318	0.678	0.419	0.115937	5	ATP6V0C
9.29423e-06	0.264623	0.43	0.234	0.116475	5	UBLCP1
1.053e-05	0.308725	0.835	0.623	0.131962	5	TMBIM6
1.07921e-05	0.307695	0.727	0.459	0.135247	5	MESDC2
1.08189e-05	0.30824	0.496	0.29	0.135583	5	RBM4
1.09401e-05	0.32428	0.587	0.369	0.137102	5	SCOC
1.18314e-05	0.378777	0.653	0.426	0.148271	5	TGOLN2
1.31803e-05	0.319253	0.471	0.272	0.165176	5	PTPN22
1.33916e-05	0.280528	0.43	0.234	0.167824	5	ERGIC2
1.36825e-05	0.278359	0.595	0.362	0.171469	5	CPNE3
1.41394e-05	0.300342	0.917	0.761	0.177195	5	SHFM1
1.47264e-05	0.351606	0.835	0.627	0.184552	5	CD9
1.51287e-05	0.281856	0.347	0.179	0.189593	5	CCDC25
1.60675e-05	0.27185	0.603	0.35	0.201358	5	NDUFA5
1.60814e-05	0.263163	0.322	0.161	0.201533	5	CAT
1.6378e-05	0.345064	0.421	0.228	0.20525	5	PIM2
1.65694e-05	0.334187	0.86	0.657	0.207647	5	NEDD8
1.67725e-05	0.332543	0.62	0.401	0.210193	5	PGD
1.72701e-05	0.254603	0.496	0.276	0.216428	5	TPRKB
2.00261e-05	0.287189	0.744	0.501	0.250967	5	TOMM22
2.08168e-05	0.339425	0.835	0.569	0.260876	5	UQCC3
2.27835e-05	0.281912	0.446	0.254	0.285523	5	GLO1
2.31874e-05	0.342945	0.95	0.794	0.290585	5	GABARAP
2.5254e-05	0.310295	0.926	0.765	0.316484	5	COX5B
2.6106e-05	0.303281	0.537	0.315	0.327161	5	POLR2F
2.61224e-05	0.308981	0.744	0.5	0.327366	5	SMDT1
2.76233e-05	0.358838	0.628	0.43	0.346175	5	FAM89B
2.88818e-05	0.324501	0.579	0.357	0.361947	5	MRPL51
2.98706e-05	0.309848	0.967	0.794	0.374338	5	SNRPD2
3.04431e-05	0.338425	0.76	0.541	0.381513	5	YWHAQ
3.0699e-05	0.328154	0.868	0.687	0.38472	5	EDF1
3.19691e-05	0.295921	0.587	0.368	0.400637	5	TMCO1
3.25738e-05	0.256897	0.545	0.322	0.408215	5	POLR2K
3.30385e-05	0.254268	0.38	0.205	0.414038	5	RAB5C
3.36958e-05	0.279808	0.355	0.191	0.422276	5	NTAN1
4.19665e-05	0.315062	0.901	0.728	0.525924	5	SEPW1
4.28972e-05	0.265396	0.521	0.311	0.537588	5	TOR1AIP1
4.61576e-05	0.286588	0.537	0.343	0.578448	5	DENR
4.73395e-05	0.320924	0.86	0.675	0.593259	5	EIF4A1
4.82886e-05	0.258688	0.322	0.166	0.605153	5	TMEM60
5.03134e-05	0.333873	0.43	0.251	0.630527	5	MKKS
5.14426e-05	0.328152	0.76	0.567	0.644678	5	CETN3
5.45126e-05	0.289828	0.587	0.359	0.683152	5	ACAP2
5.66357e-05	0.312269	0.884	0.659	0.709758	5	NDUFB3
6.11541e-05	0.287034	0.521	0.318	0.766383	5	CCDC85B
6.39036e-05	0.321172	0.678	0.475	0.800839	5	VDAC1
6.50705e-05	0.262577	0.802	0.591	0.815464	5	C4ORF3
6.54297e-05	0.291283	0.603	0.4	0.819965	5	ATP6V0B
6.85647e-05	0.325527	0.826	0.613	0.859253	5	DSTN
7.22906e-05	0.269565	0.851	0.691	0.905946	5	ARF1
7.9473e-05	0.264103	0.893	0.664	0.995956	5	CHMP2A
7.9693e-05	0.296099	0.364	0.211	0.998713	5	NDUFB6
8.4924e-05	0.287219	0.43	0.254	1	5	PSMG2
8.8439e-05	0.327874	0.917	0.73	1	5	RAN
8.98056e-05	0.348919	0.413	0.252	1	5	ETFB
9.77015e-05	0.267247	0.826	0.629	1	5	UQCRH
0.000100125	0.266602	0.446	0.263	1	5	GINM1
0.000100157	0.305826	0.347	0.192	1	5	RHOG
0.000101724	0.258429	0.636	0.409	1	5	ACTR2
0.000107786	0.281574	0.413	0.237	1	5	ATP6AP2
0.000108368	0.259776	0.744	0.528	1	5	SUMO1
0.000111553	0.33204	0.653	0.442	1	5	URI1
0.000113146	0.257821	0.364	0.206	1	5	RAB5A
0.000125205	0.280002	0.421	0.244	1	5	RHOA
0.000126609	0.334205	0.818	0.58	1	5	LLPH
0.000128019	0.287348	0.711	0.5	1	5	HINT1
0.00012907	0.263983	0.463	0.29	1	5	VKORC1
0.000138432	0.258882	0.471	0.287	1	5	SMIM12
0.000150722	0.262163	0.802	0.566	1	5	GTF2A2
0.000170887	0.336941	0.76	0.573	1	5	PPP1CC
0.000183276	0.277121	0.554	0.345	1	5	SARS
0.000198811	0.267278	0.826	0.602	1	5	ARHGDIA
0.000203285	0.266071	0.438	0.273	1	5	HACD3
0.000208777	0.332379	0.835	0.643	1	5	UQCR10
0.000216534	0.27149	0.628	0.417	1	5	NDUFA6
0.000222662	0.251229	0.711	0.515	1	5	C20ORF24
0.000234094	0.302563	0.818	0.597	1	5	RAC1
0.000261812	0.26445	0.562	0.375	1	5	MAP2K2
0.000308965	0.300863	0.463	0.291	1	5	COPS9
0.000309674	0.515172	0.479	0.323	1	5	RGS2
0.00038588	0.256913	0.579	0.381	1	5	STRAP
0.000391342	0.263669	0.488	0.31	1	5	CHMP4B
0.00046758	0.258704	0.446	0.28	1	5	DDRGK1
0.000555168	0.258806	0.636	0.437	1	5	PSMA4
0.000581039	0.260426	0.496	0.326	1	5	SDCBP
0.000694827	0.411488	0.711	0.554	1	5	HSP90B1
0.000750458	0.285723	0.57	0.399	1	5	COMMD6
0.000814224	0.318691	0.554	0.382	1	5	CALR
0.000834628	0.349436	0.769	0.606	1	5	LTB
0.00102038	0.266972	0.678	0.503	1	5	TM9SF3
0.00124344	0.293107	0.678	0.491	1	5	YWHAE
0.00163264	0.299884	0.934	0.781	1	5	SEC61G
0.00173231	0.27336	0.826	0.664	1	5	SERBP1
0.00430749	0.254278	0.777	0.573	1	5	SNU13
