# Supplementary material for: Invariant γδTCR natural killer-like effector T cells in the naked mole-rat
Source: Nat Commun. 2024 May 18;15:4248. doi: 10.1038/s41467-024-48652-z (PMC11102460; doi:10.1038/s41467-024-48652-z)
Supplement: Supplementary file 5 — Supplementary Data 2 [file 41467_2024_48652_MOESM5_ESM.xlsx]

## Sheet: Supplementary Data 2
Supplementary Data 2
Differential expressed genes from clusters identified in the spleen single cell dataset.								Differential gene expression analysis comparing gene expression of each cluster to all the others was performed by the ´FindAllMarkers’ function using Wilcoxon-Rank sum test method (two-sided). DEGs were selected based on a log2-fold change (logFC) ≥ 0.2 difference between the average gene expression of the clusters, a percentage of expression equal to or greater than 15% in at least one test clu…
p_val	avg_log2FC	pct.1	pct.2	p_val_adj	cluster	gene
0	2.58278	0.98	0.348	0	eDP	CD8B
0	2.54708	0.85	0.176	0	eDP	C11ORF74
0	2.32086	0.979	0.451	0	eDP	SLC29A1
0	2.09704	0.849	0.309	0	eDP	TNFRSF18
0	1.98284	0.879	0.288	0	eDP	ZNF438
0	1.96316	0.702	0.206	0	eDP	RGS16
0	1.95053	0.913	0.441	0	eDP	C16ORF13
0	1.89553	0.925	0.473	0	eDP	LOC107984813
0	1.81712	0.742	0.262	0	eDP	BCL2L1
0	1.77535	0.949	0.573	0	eDP	TFDP2
0	1.75216	0.671	0.278	0	eDP	MLLT3
0	1.74722	0.977	0.525	0	eDP	SOCS1
0	1.7267	0.656	0.18	0	eDP	ARPP21
0	1.6565	0.866	0.453	0	eDP	MSI2
0	1.57002	0.462	0.072	0	eDP	RAG1
0	1.55626	0.975	0.811	0	eDP	LST1
0	1.55542	0.437	0.108	0	eDP	GADD45G
0	1.51048	0.82	0.376	0	eDP	PYCARD
0	1.45932	0.443	0.117	0	eDP	THEM5
0	1.45007	0.703	0.371	0	eDP	ADA
0	1.41066	0.952	0.691	0	eDP	ZNRF1
0	1.40925	0.917	0.582	0	eDP	ATP6V0A4
0	1.37259	0.465	0.131	0	eDP	RIBC2
0	1.35883	0.915	0.672	0	eDP	TNFRSF4
0	1.33718	0.61	0.184	0	eDP	PTCRA
0	1.3062	0.8	0.502	0	eDP	F2R
0	1.25538	0.473	0.141	0	eDP	LY75
0	1.21732	0.561	0.222	0	eDP	SLA2
0	1.16884	0.976	0.59	0	eDP	NRN1
0	1.15435	0.809	0.552	0	eDP	CD4
0	1.10558	0.706	0.43	0	eDP	CXCR4
0	1.08727	0.665	0.376	0	eDP	SH2D1A
0	1.04676	0.288	0.045	0	eDP	PTAFR
0	1.04493	0.711	0.519	0	eDP	ACTN1
0	1.03787	0.338	0.062	0	eDP	KCNIP3
0	1.02205	0.362	0.108	0	eDP	LAMB1
0	1.01943	0.789	0.508	0	eDP	SAG
0	0.9675	0.592	0.354	0	eDP	PRPS2
0	0.962058	0.267	0.048	0	eDP	AHI1
0	0.911046	0.737	0.584	0	eDP	DUSP22
7.53199e-292	0.955784	0.357	0.126	9.40595e-288	eDP	UBE2E2
4.94426e-288	1.08981	0.619	0.352	6.17439e-284	eDP	S100A4
3.1354e-279	0.928323	0.396	0.153	3.91549e-275	eDP	FAM132A
8.5477e-271	0.905124	0.396	0.155	1.06744e-266	eDP	TMIGD2
4.60362e-268	0.925661	0.394	0.164	5.749e-264	eDP	GFI1
6.89608e-268	1.07519	0.697	0.534	8.61183e-264	eDP	CMTM7
5.78434e-260	0.976498	0.463	0.234	7.22348e-256	eDP	TP53INP1
2.81532e-251	0.901624	0.587	0.388	3.51578e-247	eDP	ITGAL
1.83828e-239	0.861923	0.49	0.254	2.29564e-235	eDP	HIST1H4I
1.64726e-238	0.94588	0.363	0.153	2.0571e-234	eDP	N4BP3
4.66186e-229	0.887394	0.585	0.405	5.82173e-225	eDP	JUND
4.19197e-228	0.838547	0.247	0.069	5.23494e-224	eDP	TXNRD2
8.94338e-227	0.823185	0.281	0.088	1.11685e-222	eDP	GCNT1
4.91884e-224	0.883288	0.303	0.111	6.14264e-220	eDP	FRRS1
1.02702e-223	0.849803	0.421	0.207	1.28255e-219	eDP	NEK7
3.11957e-219	0.870461	0.446	0.238	3.89572e-215	eDP	TNKS1BP1
1.27189e-211	0.623243	0.191	0.041	1.58833e-207	eDP	TECPR2
2.22141e-211	0.889739	0.325	0.133	2.7741e-207	eDP	TRIO
4.24584e-202	0.920767	0.457	0.271	5.3022e-198	eDP	ITCH
6.58608e-192	0.855182	0.638	0.486	8.2247e-188	eDP	LTB
3.13199e-191	0.752546	0.271	0.098	3.91123e-187	eDP	GPR162
1.59892e-155	0.894485	0.358	0.196	1.99674e-151	eDP	SORD
5.63745e-145	0.736585	0.389	0.223	7.04005e-141	eDP	PLD6
5.25534e-139	0.746278	0.304	0.15	6.56287e-135	eDP	CDIP1
3.80013e-133	0.702881	0.514	0.355	4.7456e-129	eDP	UCHL1
3.06171e-129	0.684464	0.438	0.285	3.82347e-125	eDP	TCTEX1D2
1.09822e-125	0.439522	0.663	0.493	1.37146e-121	eDP	PTMS
0	1.66644	0.803	0.396	0	lDP	CD2
0	1.25574	0.744	0.366	0	lDP	CCR9
0	1.08834	0.926	0.717	0	lDP	VIM
2.05606e-279	0.814125	0.822	0.595	2.56761e-275	lDP	LOC728392
2.59209e-264	1.10311	0.323	0.096	3.237e-260	lDP	DUSP6
1.74815e-250	0.737884	0.835	0.684	2.18309e-246	lDP	HAX1
3.71928e-245	0.673707	0.879	0.721	4.64464e-241	lDP	RAP1A
5.42659e-233	0.805565	0.81	0.64	6.77672e-229	lDP	GPX1
3.74124e-226	0.892798	0.449	0.199	4.67205e-222	lDP	GPR183
6.28796e-218	0.6781	0.816	0.603	7.85241e-214	lDP	SH3BGRL3
8.55721e-201	0.951509	0.527	0.287	1.06862e-196	lDP	CD69
5.2976e-190	0.840117	0.32	0.122	6.61564e-186	lDP	HIVEP3
1.18248e-182	0.69026	0.714	0.506	1.47668e-178	lDP	SOX4
2.5247e-169	0.916487	0.676	0.503	3.15284e-165	lDP	ZFP36
1.89209e-166	0.923918	0.557	0.362	2.36285e-162	lDP	GATA3
2.08182e-164	0.601232	0.678	0.48	2.59978e-160	lDP	TGFB1
7.84177e-148	0.613274	0.652	0.474	9.79281e-144	lDP	LCP2
6.39426e-146	0.563699	0.533	0.309	7.98515e-142	lDP	MAML2
1.27013e-144	0.981239	0.637	0.467	1.58614e-140	lDP	CD38
6.62293e-142	0.716327	0.609	0.425	8.27071e-138	lDP	GM2A
1.19444e-137	0.539898	0.256	0.099	1.49161e-133	lDP	COL15A1
8.84677e-135	0.852366	0.335	0.163	1.10478e-130	lDP	GLB1
1.53768e-125	0.633081	0.444	0.273	1.92026e-121	lDP	ACAT1
4.60436e-125	0.69159	0.418	0.239	5.74993e-121	lDP	CYTIP
1.26325e-121	0.478212	0.256	0.106	1.57755e-117	lDP	ACP2
4.08761e-112	0.60087	0.494	0.34	5.1046e-108	lDP	ANXA2
3.95417e-108	0.685404	0.842	0.651	4.93797e-104	lDP	NRN1
4.32872e-108	0.547352	0.496	0.336	5.4057e-104	lDP	PPP1R16B
4.09707e-107	0.533227	0.51	0.355	5.11642e-103	lDP	ARF3
1.50175e-101	0.436066	0.759	0.57	1.87538e-97	lDP	MARCKSL1
1.84027e-96	0.403433	0.721	0.529	2.29812e-92	lDP	CD53
6.87038e-94	0.570551	0.507	0.356	8.57973e-90	lDP	RBM38
6.35224e-85	0.428042	0.515	0.351	7.93268e-81	lDP	KDM5B
1.5917e-83	0.548506	0.467	0.304	1.98771e-79	lDP	NPTX1
0	2.81305	0.913	0.172	0	CD4-TC	KLF2
0	2.17706	0.444	0.095	0	CD4-TC	ISG15
0	1.84488	0.937	0.445	0	CD4-TC	TMSB10
0	1.82451	0.865	0.282	0	CD4-TC	LDHB
0	1.69155	0.997	0.841	0	CD4-TC	HLA-A
0	1.40495	0.775	0.22	0	CD4-TC	LSP1
0	1.40469	0.704	0.151	0	CD4-TC	HOPX
0	1.3827	0.699	0.155	0	CD4-TC	CD37
0	1.37053	0.901	0.358	0	CD4-TC	PLA2G10
0	1.31371	0.684	0.184	0	CD4-TC	IL7R
0	1.30051	0.957	0.766	0	CD4-TC	S100A11
0	1.29528	0.925	0.571	0	CD4-TC	RGS10
0	1.27266	0.636	0.13	0	CD4-TC	GIMAP7
0	1.21866	0.755	0.282	0	CD4-TC	ID2
0	1.20636	0.757	0.202	0	CD4-TC	VAMP8
0	1.17453	0.703	0.255	0	CD4-TC	RGCC
0	1.13523	0.355	0.083	0	CD4-TC	IRF7
0	1.11503	0.453	0.128	0	CD4-TC	SAMD9
0	1.1086	0.772	0.345	0	CD4-TC	FANCD2
0	1.09337	0.645	0.176	0	CD4-TC	GIMAP5
0	1.07591	0.97	0.676	0	CD4-TC	IFITM3
0	1.05272	0.527	0.111	0	CD4-TC	CCR7
0	0.971184	0.491	0.104	0	CD4-TC	ADAM19
0	0.962565	0.68	0.384	0	CD4-TC	ID3
0	0.944157	0.84	0.48	0	CD4-TC	HMCES
0	0.902563	0.957	0.64	0	CD4-TC	GIMAP1
0	0.896526	0.423	0.141	0	CD4-TC	RTP4
0	0.883441	0.972	0.746	0	CD4-TC	COTL1
0	0.883298	0.449	0.089	0	CD4-TC	PPP3CC
0	0.864992	0.5	0.156	0	CD4-TC	CCND2
0	0.836263	0.226	0.027	0	CD4-TC	IFIT1B
0	0.828218	0.844	0.494	0	CD4-TC	EVL
0	0.820773	0.312	0.051	0	CD4-TC	GBP5
0	0.805628	0.583	0.245	0	CD4-TC	NPTX1
0	0.793061	0.341	0.044	0	CD4-TC	MAN1C1
0	0.783416	0.572	0.254	0	CD4-TC	GLRX
0	0.778849	0.515	0.218	0	CD4-TC	RNF125
0	0.768857	0.442	0.128	0	CD4-TC	GIMAP4
0	0.756239	0.551	0.221	0	CD4-TC	RCAN3
0	0.75415	0.467	0.139	0	CD4-TC	TPM4
0	0.751324	0.643	0.296	0	CD4-TC	ITGB7
0	0.725954	0.338	0.075	0	CD4-TC	PDLIM4
0	0.719131	0.421	0.134	0	CD4-TC	CDS2
0	0.696752	0.824	0.472	0	CD4-TC	CD53
0	0.692404	0.39	0.112	0	CD4-TC	DPEP3
0	0.675637	0.909	0.589	0	CD4-TC	CD27
0	0.664883	0.6	0.263	0	CD4-TC	MAML2
0	0.654259	0.284	0.052	0	CD4-TC	ZP2
0	0.648366	0.336	0.078	0	CD4-TC	SFXN3
0	0.644558	0.248	0.031	0	CD4-TC	ATP1B1
0	0.638238	0.874	0.555	0	CD4-TC	LOC728392
0	0.575461	0.219	0.02	0	CD4-TC	TSPAN7
1.45951e-306	1.17072	0.383	0.128	1.82263e-302	CD4-TC	MX1
5.27125e-303	0.686083	0.873	0.643	6.58274e-299	CD4-TC	ARHGDIB
2.57514e-294	0.535534	0.236	0.043	3.21583e-290	CD4-TC	NDRG2
6.04954e-293	0.69469	0.485	0.2	7.55467e-289	CD4-TC	PMEPA1
2.63431e-292	0.638503	0.481	0.188	3.28973e-288	CD4-TC	GNG2
6.90714e-288	0.500697	0.952	0.689	8.62564e-284	CD4-TC	VIM
4.40783e-279	0.559835	0.95	0.794	5.5045e-275	CD4-TC	PDCD4
1.8277e-274	0.659387	0.402	0.148	2.28243e-270	CD4-TC	MTHFD1L
2.16948e-274	0.625676	0.471	0.191	2.70925e-270	CD4-TC	MYC
1.66463e-271	0.912285	0.293	0.08	2.07879e-267	CD4-TC	LGALS1
9.93585e-253	0.638892	0.699	0.42	1.24079e-248	CD4-TC	ISCU
2.85707e-252	0.519208	0.945	0.776	3.56791e-248	CD4-TC	CST6
9.95431e-250	0.596969	0.549	0.264	1.24309e-245	CD4-TC	SELL
5.02762e-242	0.564632	0.362	0.13	6.27849e-238	CD4-TC	SMURF2
9.58754e-241	0.485438	0.249	0.062	1.19729e-236	CD4-TC	DNASE2
3.02388e-238	0.649289	0.241	0.06	3.77622e-234	CD4-TC	GBP1
6.43743e-238	0.61995	0.645	0.375	8.03906e-234	CD4-TC	SHISA5
5.9805e-233	0.865845	0.354	0.136	7.46845e-229	CD4-TC	OAS1
1.1086e-230	0.496549	0.926	0.714	1.38442e-226	CD4-TC	NPM3
1.83466e-229	0.672105	0.299	0.097	2.29112e-225	CD4-TC	EIF2AK2
3.72336e-217	0.605599	0.609	0.351	4.64973e-213	CD4-TC	MAP3K1
2.08346e-215	0.592228	0.585	0.324	2.60182e-211	CD4-TC	FAM134B
2.77329e-215	0.92284	0.425	0.197	3.46328e-211	CD4-TC	S100A10
8.35519e-214	0.555639	0.665	0.396	1.0434e-209	CD4-TC	CRLF3
1.35408e-207	0.510652	0.77	0.511	1.69098e-203	CD4-TC	HIRA
7.35858e-207	0.563993	0.586	0.32	9.18939e-203	CD4-TC	PLA2G16
2.14514e-206	0.520792	0.775	0.506	2.67884e-202	CD4-TC	YPEL3
8.30152e-205	0.466348	0.232	0.062	1.03669e-200	CD4-TC	ZG16
1.74555e-201	0.401467	0.215	0.053	2.17984e-197	CD4-TC	FAM105A
2.78372e-200	0.534547	0.395	0.171	3.47631e-196	CD4-TC	ANXA1
6.21442e-200	0.462942	0.325	0.12	7.76057e-196	CD4-TC	RIN3
7.1035e-199	0.462675	0.247	0.073	8.87085e-195	CD4-TC	ITGA4
7.59614e-199	0.490388	0.363	0.144	9.48606e-195	CD4-TC	KCNA3
1.83929e-192	0.54128	0.519	0.277	2.29691e-188	CD4-TC	UBE2Q2
1.99603e-191	0.459074	0.84	0.576	2.49264e-187	CD4-TC	SH3BGRL3
1.74219e-187	0.494089	0.365	0.152	2.17565e-183	CD4-TC	ST8SIA4
7.54344e-186	0.498526	0.432	0.199	9.42024e-182	CD4-TC	GIMAP8
3.50574e-182	0.557831	0.432	0.213	4.37797e-178	CD4-TC	MYH9
2.51094e-174	0.517445	0.563	0.321	3.13566e-170	CD4-TC	RBM38
6.49244e-174	0.429726	0.283	0.104	8.10776e-170	CD4-TC	PACS1
1.19457e-169	0.589147	0.338	0.147	1.49178e-165	CD4-TC	LGALS3BP
2.15731e-168	0.459714	0.289	0.11	2.69405e-164	CD4-TC	FGL2
7.02991e-166	0.458044	0.319	0.131	8.77895e-162	CD4-TC	FOXO1
1.52736e-164	0.401221	0.887	0.704	1.90737e-160	CD4-TC	RAP1A
3.13107e-164	0.638982	0.44	0.243	3.91008e-160	CD4-TC	TERF1
1.30802e-163	0.449587	0.352	0.154	1.63345e-159	CD4-TC	IFI16
6.53744e-163	0.424397	0.779	0.565	8.16395e-159	CD4-TC	HMHA1
1.08664e-162	0.423742	0.462	0.229	1.35699e-158	CD4-TC	GLIPR1
1.56194e-162	0.482469	0.427	0.211	1.95055e-158	CD4-TC	CISD3
4.2548e-162	0.412012	0.245	0.083	5.31339e-158	CD4-TC	SKIL
9.49719e-162	0.474774	0.748	0.529	1.18601e-157	CD4-TC	ORAI1
7.22652e-157	0.445893	0.863	0.677	9.02448e-153	CD4-TC	PSMB8
1.60681e-156	0.482723	0.525	0.309	2.00659e-152	CD4-TC	ARL2
3.99561e-151	0.431103	0.276	0.107	4.98972e-147	CD4-TC	GPR65
1.08378e-148	0.377049	0.869	0.68	1.35342e-144	CD4-TC	PARK7
3.60698e-148	0.48357	0.788	0.605	4.50439e-144	CD4-TC	PSME1
1.06856e-146	0.399561	0.75	0.514	1.33442e-142	CD4-TC	HN1
1.38775e-146	0.283183	0.495	0.253	1.73302e-142	CD4-TC	ATAD2
1.20313e-145	0.475452	0.567	0.359	1.50247e-141	CD4-TC	CDC42SE1
9.35326e-145	0.42289	0.272	0.108	1.16804e-140	CD4-TC	IL27RA
1.07685e-144	0.454292	0.844	0.679	1.34476e-140	CD4-TC	CD164
6.76639e-143	0.42096	0.345	0.162	8.44987e-139	CD4-TC	RAP2B
2.32711e-142	0.430272	0.8	0.615	2.9061e-138	CD4-TC	CDC5L
5.78196e-141	0.458229	0.389	0.203	7.22051e-137	CD4-TC	SQRDL
3.38645e-139	0.430765	0.4	0.206	4.229e-135	CD4-TC	GRAP
5.91897e-132	0.408863	0.304	0.134	7.39161e-128	CD4-TC	PPP1R15A
2.49139e-131	0.368224	0.319	0.145	3.11125e-127	CD4-TC	PRKCQ
1.51175e-129	0.39859	0.341	0.165	1.88788e-125	CD4-TC	TNFAIP8L2
6.81012e-129	0.395178	0.345	0.171	8.50447e-125	CD4-TC	UCKL1
6.88845e-127	0.417489	0.767	0.577	8.60229e-123	CD4-TC	RPL22L1
8.49157e-121	0.35896	0.295	0.134	1.06043e-116	CD4-TC	SPATA13
2.32835e-118	0.312573	0.263	0.11	2.90764e-114	CD4-TC	INPP4B
1.6326e-117	0.470704	0.31	0.149	2.03879e-113	CD4-TC	GBP7
3.29507e-117	0.361667	0.863	0.703	4.11488e-113	CD4-TC	KIAA1551
1.32656e-115	0.422799	0.533	0.341	1.65661e-111	CD4-TC	RSU1
6.20254e-115	0.397762	0.358	0.183	7.74574e-111	CD4-TC	CD24
1.3943e-113	0.371819	0.807	0.628	1.7412e-109	CD4-TC	PRDX6
4.32098e-113	0.393271	0.834	0.682	5.39603e-109	CD4-TC	BIN2
1.57623e-111	0.386155	0.507	0.317	1.9684e-107	CD4-TC	LNPEP
3.95954e-111	0.340031	0.417	0.227	4.94468e-107	CD4-TC	CYTH4
6.71837e-111	0.376383	0.481	0.299	8.3899e-107	CD4-TC	CCDC85B
1.6334e-110	0.310765	0.415	0.224	2.03979e-106	CD4-TC	CYTIP
5.24302e-110	0.344597	0.297	0.142	6.54748e-106	CD4-TC	LPXN
1.02002e-108	0.373833	0.344	0.182	1.2738e-104	CD4-TC	MCL1
4.15652e-106	0.361735	0.555	0.365	5.19066e-102	CD4-TC	RAB43
4.67557e-105	0.355364	0.773	0.596	5.83885e-101	CD4-TC	EIF4A2
1.83633e-104	0.413789	0.513	0.333	2.29321e-100	CD4-TC	ANKRD12
1.09144e-101	0.350997	0.608	0.409	1.36299e-97	CD4-TC	GM2A
1.20686e-100	0.358375	0.709	0.539	1.50713e-96	CD4-TC	TRAT1
1.3682e-97	0.341969	0.344	0.189	1.7086e-93	CD4-TC	STAT5B
5.44568e-97	0.360772	0.554	0.377	6.80056e-93	CD4-TC	TWF2
7.46121e-95	0.319355	0.431	0.261	9.31756e-91	CD4-TC	MGAT5
1.79026e-94	0.305188	0.487	0.301	2.23568e-90	CD4-TC	ITK
5.81765e-94	0.339618	0.496	0.315	7.26508e-90	CD4-TC	SELPLG
6.49766e-94	0.327144	0.508	0.338	8.11427e-90	CD4-TC	SOD2
1.22644e-91	0.319078	0.688	0.512	1.53158e-87	CD4-TC	CYB5A
1.25556e-88	0.361761	0.623	0.46	1.56795e-84	CD4-TC	TMEM123
1.73393e-88	0.298203	0.892	0.73	2.16533e-84	CD4-TC	PSMB9
1.82662e-88	0.328681	0.703	0.539	2.28108e-84	CD4-TC	MRPL17
9.99765e-85	0.385931	0.444	0.294	1.24851e-80	CD4-TC	TTC39C
1.76994e-82	0.323902	0.697	0.54	2.2103e-78	CD4-TC	CHMP4A
8.82429e-82	0.295851	0.658	0.47	1.10198e-77	CD4-TC	TGFB1
1.59423e-81	0.325776	0.673	0.515	1.99087e-77	CD4-TC	CSK
9.74188e-81	0.252483	0.467	0.29	1.21657e-76	CD4-TC	CD69
1.46307e-78	0.304933	0.432	0.274	1.82708e-74	CD4-TC	CD5
8.46819e-78	0.314594	0.421	0.265	1.05751e-73	CD4-TC	TOB1
2.33965e-72	0.301435	0.629	0.467	2.92175e-68	CD4-TC	TIMM13
3.06037e-71	0.28268	0.639	0.485	3.82179e-67	CD4-TC	KRAS
2.42447e-65	0.279915	0.562	0.41	3.02768e-61	CD4-TC	SCOC
1.20618e-63	0.417609	0.654	0.494	1.50628e-59	CD4-TC	PPA1
1.15522e-60	0.261597	0.703	0.551	1.44263e-56	CD4-TC	C1QBP
0	4.21345	0.997	0.467	0	DN4/ISP	STMN1
0	3.66282	0.829	0.046	0	DN4/ISP	UBE2C
0	3.53233	0.999	0.754	0	DN4/ISP	HMGB2
0	3.3642	0.996	0.695	0	DN4/ISP	TUBA1A
0	3.13048	0.898	0.023	0	DN4/ISP	TOP2A
0	3.00514	0.633	0.053	0	DN4/ISP	HIST1H1B
0	2.96816	0.785	0.057	0	DN4/ISP	CENPF
0	2.83711	0.854	0.018	0	DN4/ISP	MKI67
0	2.65054	0.61	0.022	0	DN4/ISP	ASPM
0	2.51343	0.726	0.024	0	DN4/ISP	NUSAP1
0	2.50724	0.942	0.507	0	DN4/ISP	TUBB4B
0	2.48303	0.732	0.01	0	DN4/ISP	CCNB2
0	2.46366	0.733	0.1	0	DN4/ISP	TUBA1C
0	2.40079	0.928	0.145	0	DN4/ISP	BIRC5
0	2.3009	0.981	0.418	0	DN4/ISP	LMNB1
0	2.26343	0.694	0.125	0	DN4/ISP	HIST1H1A
0	2.24178	0.779	0.031	0	DN4/ISP	CDK1
0	2.21986	0.759	0.093	0	DN4/ISP	CKS2
0	2.19633	0.755	0.084	0	DN4/ISP	CDCA3
0	2.14175	0.99	0.405	0	DN4/ISP	DHDDS
0	2.11613	0.889	0.58	0	DN4/ISP	PCNA
0	2.09411	0.863	0.02	0	DN4/ISP	MND1
0	2.08792	0.9	0.431	0	DN4/ISP	PTTG1
0	2.0417	0.866	0.234	0	DN4/ISP	KIAA0101
0	2.03108	0.996	0.826	0	DN4/ISP	H2AFJ
0	1.99949	0.63	0.018	0	DN4/ISP	CDC20
0	1.98594	0.954	0.222	0	DN4/ISP	CRIP1
0	1.9777	0.992	0.84	0	DN4/ISP	CALM2
0	1.97608	0.512	0.011	0	DN4/ISP	CCNB1
0	1.96479	0.9	0.166	0	DN4/ISP	CENPW
0	1.92876	0.709	0.026	0	DN4/ISP	KIF11
0	1.91452	0.695	0.05	0	DN4/ISP	HIST2H3C
0	1.88283	0.706	0.129	0	DN4/ISP	HIST1H2AI
0	1.83267	0.545	0.025	0	DN4/ISP	HIST1H2AM
0	1.80386	0.93	0.153	0	DN4/ISP	SPC24
0	1.76629	0.733	0.052	0	DN4/ISP	NUF2
0	1.74455	0.925	0.248	0	DN4/ISP	MAD2L1
0	1.73739	0.68	0.009	0	DN4/ISP	RRM2
0	1.71211	0.87	0.26	0	DN4/ISP	ATAD2
0	1.67103	0.614	0.016	0	DN4/ISP	CDCA8
0	1.6284	0.871	0.147	0	DN4/ISP	CKS1B
0	1.61126	0.98	0.626	0	DN4/ISP	ANP32B
0	1.60956	0.88	0.162	0	DN4/ISP	HMGB3
0	1.60106	0.768	0.052	0	DN4/ISP	UBE2T
0	1.59852	0.511	0.035	0	DN4/ISP	HIST2H2AB
0	1.58728	0.958	0.231	0	DN4/ISP	PTGR1
0	1.57515	0.867	0.199	0	DN4/ISP	TMPO
0	1.57274	0.762	0.047	0	DN4/ISP	GMNN
0	1.57244	0.645	0.005	0	DN4/ISP	CEP55
0	1.56198	0.919	0.402	0	DN4/ISP	DEK
0	1.54841	0.677	0.014	0	DN4/ISP	CLSPN
0	1.50104	0.562	0.015	0	DN4/ISP	CCNE2
0	1.49281	0.903	0.162	0	DN4/ISP	MNS1
0	1.44483	0.651	0.009	0	DN4/ISP	SPC25
0	1.44416	0.934	0.401	0	DN4/ISP	ANP32E
0	1.4264	0.593	0.033	0	DN4/ISP	HIST1H3D
0	1.41196	0.834	0.143	0	DN4/ISP	CMC2
0	1.38646	0.608	0.046	0	DN4/ISP	HIST1H2BN
0	1.37955	0.962	0.549	0	DN4/ISP	ALYREF
0	1.35464	0.953	0.482	0	DN4/ISP	NUCKS1
0	1.35348	0.921	0.228	0	DN4/ISP	PTCRA
0	1.35257	0.589	0.014	0	DN4/ISP	FBXO5
0	1.32272	0.606	0.008	0	DN4/ISP	CCNA2
0	1.31433	0.571	0.007	0	DN4/ISP	NDC80
0	1.30845	0.95	0.535	0	DN4/ISP	TXN
0	1.29361	0.623	0.122	0	DN4/ISP	HIST2H2BF
0	1.2823	0.841	0.152	0	DN4/ISP	DUT
0	1.26368	0.992	0.546	0	DN4/ISP	SLC29A1
0	1.26258	0.96	0.363	0	DN4/ISP	S100A4
0	1.24955	0.641	0.035	0	DN4/ISP	HIST1H3C
0	1.22505	0.716	0.058	0	DN4/ISP	ASF1B
0	1.22404	0.626	0.082	0	DN4/ISP	ARHGAP11A
0	1.19638	0.941	0.369	0	DN4/ISP	SNRPD1
0	1.19601	0.599	0.079	0	DN4/ISP	MIS18BP1
0	1.19129	0.51	0.031	0	DN4/ISP	HIST3H2A
0	1.1622	0.567	0.022	0	DN4/ISP	BUB1B
0	1.14712	0.831	0.311	0	DN4/ISP	SAMD1
0	1.14396	0.721	0.134	0	DN4/ISP	HIST2H3D
0	1.13612	0.772	0.158	0	DN4/ISP	HIRIP3
0	1.1329	0.817	0.134	0	DN4/ISP	ZWINT
0	1.13109	0.681	0.032	0	DN4/ISP	PHGDH
0	1.12994	0.917	0.568	0	DN4/ISP	SMC3
0	1.1218	0.565	0.006	0	DN4/ISP	DLGAP5
0	1.11297	0.789	0.239	0	DN4/ISP	GINS2
0	1.10349	0.644	0.016	0	DN4/ISP	ROPN1L
0	1.10267	0.998	0.831	0	DN4/ISP	RAN
0	1.10158	0.817	0.286	0	DN4/ISP	H1FX
0	1.09966	0.94	0.389	0	DN4/ISP	PLP2
0	1.09964	0.635	0.015	0	DN4/ISP	CENPK
0	1.06664	0.986	0.538	0	DN4/ISP	SAG
0	1.06654	0.932	0.461	0	DN4/ISP	RHEB
0	1.06602	0.759	0.252	0	DN4/ISP	MCM7
0	1.06595	0.492	0.006	0	DN4/ISP	AURKB
0	1.05941	0.511	0.031	0	DN4/ISP	HIST1H2AD
0	1.05383	0.777	0.215	0	DN4/ISP	DBF4
0	1.0434	0.976	0.668	0	DN4/ISP	LSM6
0	1.04045	0.869	0.288	0	DN4/ISP	CDK2AP1
0	1.02162	0.556	0.094	0	DN4/ISP	HIST1H4K
0	1.01443	0.876	0.381	0	DN4/ISP	USP1
0	1.01384	0.779	0.175	0	DN4/ISP	SMC1A
0	1.01301	0.671	0.133	0	DN4/ISP	TRIM59
0	1.00957	0.591	0.042	0	DN4/ISP	CDT1
0	1.00844	0.453	0.021	0	DN4/ISP	HMMR
0	1.00776	0.671	0.089	0	DN4/ISP	DNMT1
0	1.00763	0.668	0.025	0	DN4/ISP	MIS18A
0	1.00738	0.955	0.489	0	DN4/ISP	DDX39A
0	1.00413	0.621	0.076	0	DN4/ISP	KIF4A
0	1.00385	0.72	0.169	0	DN4/ISP	RFC4
0	0.990302	0.995	0.781	0	DN4/ISP	SNRPG
0	0.986208	0.58	0.037	0	DN4/ISP	HIST1H3F
0	0.972808	0.956	0.507	0	DN4/ISP	RPA3
0	0.964192	0.96	0.57	0	DN4/ISP	C14ORF142
0	0.959874	0.837	0.237	0	DN4/ISP	CENPV
0	0.959616	0.887	0.27	0	DN4/ISP	CETN2
0	0.953644	0.62	0.055	0	DN4/ISP	CEP70
0	0.951273	0.505	0.019	0	DN4/ISP	KIF18A
0	0.938229	0.833	0.225	0	DN4/ISP	HAUS1
0	0.93621	0.658	0.034	0	DN4/ISP	APITD1
0	0.933062	0.696	0.1	0	DN4/ISP	TUBA1B
0	0.925141	0.661	0.142	0	DN4/ISP	MCM4
0	0.921527	0.66	0.201	0	DN4/ISP	MCM6
0	0.920844	0.627	0.088	0	DN4/ISP	NEK2
0	0.919828	0.58	0.02	0	DN4/ISP	XKR5
0	0.912399	0.951	0.412	0	DN4/ISP	CD99
0	0.905101	0.733	0.245	0	DN4/ISP	HIST2H2BE
0	0.902156	0.772	0.203	0	DN4/ISP	HNRNPAB
0	0.899161	0.899	0.373	0	DN4/ISP	NUP37
0	0.898159	0.492	0.005	0	DN4/ISP	RTKN2
0	0.897178	0.994	0.836	0	DN4/ISP	ERH
0	0.896092	0.718	0.107	0	DN4/ISP	POC1A
0	0.889812	0.506	0.026	0	DN4/ISP	RACGAP1
0	0.87153	0.862	0.326	0	DN4/ISP	DNAJC9
0	0.867362	0.586	0.023	0	DN4/ISP	DCK
0	0.85852	0.813	0.289	0	DN4/ISP	RANBP1
0	0.854772	0.623	0.067	0	DN4/ISP	EZH2
0	0.853979	0.807	0.225	0	DN4/ISP	SNRPA
0	0.851096	0.927	0.415	0	DN4/ISP	LSM3
0	0.849837	0.736	0.166	0	DN4/ISP	ORC6
0	0.848583	0.989	0.754	0	DN4/ISP	PTGES3
0	0.839785	0.662	0.087	0	DN4/ISP	FBLN1
0	0.829355	0.56	0.028	0	DN4/ISP	CHEK1
0	0.828954	0.545	0.017	0	DN4/ISP	NCAPG
0	0.827244	0.474	0.043	0	DN4/ISP	HIST1H2AL
0	0.82431	0.987	0.733	0	DN4/ISP	USMG5
0	0.823015	0.487	0.021	0	DN4/ISP	COX6A2
0	0.81745	0.902	0.374	0	DN4/ISP	PRPF31
0	0.803475	0.428	0.006	0	DN4/ISP	SGO1
0	0.796417	0.653	0.088	0	DN4/ISP	NCAPD3
0	0.781398	0.617	0.082	0	DN4/ISP	RMI2
0	0.773073	0.516	0.08	0	DN4/ISP	MCM5
0	0.771246	0.537	0.049	0	DN4/ISP	SKA2
0	0.770115	0.36	0.022	0	DN4/ISP	GAD2
0	0.769517	0.574	0.125	0	DN4/ISP	HELLS
0	0.762032	0.381	0.007	0	DN4/ISP	KNSTRN
0	0.751196	0.563	0.102	0	DN4/ISP	CKAP5
0	0.741989	0.619	0.143	0	DN4/ISP	CKAP2L
0	0.734053	0.756	0.22	0	DN4/ISP	SAE1
0	0.72791	0.425	0.004	0	DN4/ISP	ESCO2
0	0.725696	0.58	0.069	0	DN4/ISP	CENPP
0	0.725111	0.395	0.013	0	DN4/ISP	BUB1
0	0.720629	0.394	0.004	0	DN4/ISP	ECT2
0	0.715969	0.327	0.008	0	DN4/ISP	CDKN3
0	0.714653	0.449	0.006	0	DN4/ISP	MELK
0	0.707973	0.661	0.141	0	DN4/ISP	TUBG1
0	0.70744	0.529	0.039	0	DN4/ISP	TRIP13
0	0.701134	0.571	0.089	0	DN4/ISP	HSPA2
0	0.690749	0.672	0.136	0	DN4/ISP	PRIM1
0	0.690457	0.537	0.05	0	DN4/ISP	CENPM
0	0.689289	0.594	0.08	0	DN4/ISP	ABHD10
0	0.673423	0.41	0.01	0	DN4/ISP	KIF20A
0	0.671246	0.706	0.163	0	DN4/ISP	FAM132A
0	0.668031	0.421	0.028	0	DN4/ISP	SPAG5
0	0.664219	0.656	0.186	0	DN4/ISP	TIPIN
0	0.660054	0.609	0.096	0	DN4/ISP	POLE2
0	0.655266	0.511	0.057	0	DN4/ISP	CENPU
0	0.639993	0.58	0.107	0	DN4/ISP	ALG13
0	0.633807	0.808	0.259	0	DN4/ISP	RNASEH2A
0	0.630425	0.612	0.122	0	DN4/ISP	VRK1
0	0.629813	0.625	0.166	0	DN4/ISP	TUBB2A
0	0.629394	0.393	0.04	0	DN4/ISP	HIST2H2AC
0	0.620556	0.748	0.228	0	DN4/ISP	AHCY
0	0.618395	0.699	0.17	0	DN4/ISP	GINS4
0	0.609548	0.504	0.039	0	DN4/ISP	SMC2
0	0.605596	0.407	0.051	0	DN4/ISP	BORA
0	0.600326	0.545	0.097	0	DN4/ISP	ACAT2
0	0.599153	0.543	0.072	0	DN4/ISP	RUSC1
0	0.594264	0.541	0.088	0	DN4/ISP	LXN
0	0.588861	0.624	0.13	0	DN4/ISP	DSN1
0	0.578567	0.463	0.046	0	DN4/ISP	RAD51C
0	0.570079	0.426	0.039	0	DN4/ISP	EIF4EBP1
0	0.561034	0.428	0.017	0	DN4/ISP	OIP5
0	0.560637	0.398	0.008	0	DN4/ISP	NCAPH
0	0.559773	0.372	0.004	0	DN4/ISP	CENPT
0	0.556438	0.37	0.006	0	DN4/ISP	CDCA5
0	0.553905	0.513	0.071	0	DN4/ISP	PSAT1
0	0.552213	0.655	0.162	0	DN4/ISP	PPIA
0	0.550736	0.422	0.029	0	DN4/ISP	BRCA2
0	0.54485	0.385	0.006	0	DN4/ISP	FXYD6
0	0.542933	0.337	0.002	0	DN4/ISP	E2F8
0	0.53597	0.537	0.089	0	DN4/ISP	CENPH
0	0.530459	0.614	0.151	0	DN4/ISP	RBBP8
0	0.530392	0.313	0.007	0	DN4/ISP	HIST1H2AH
0	0.526222	0.519	0.103	0	DN4/ISP	AK3
0	0.517517	0.413	0.026	0	DN4/ISP	HAUS4
0	0.516225	0.62	0.16	0	DN4/ISP	MYCBP
0	0.512038	0.293	0.003	0	DN4/ISP	HIST1H4F
0	0.510033	0.637	0.148	0	DN4/ISP	LAPTM4B
0	0.504968	0.321	0.006	0	DN4/ISP	TTK
0	0.50417	0.374	0.005	0	DN4/ISP	AUNIP
0	0.503071	0.591	0.126	0	DN4/ISP	NUCB2
0	0.490144	0.455	0.06	0	DN4/ISP	MYL10
0	0.489132	0.499	0.095	0	DN4/ISP	RFC3
0	0.483424	0.474	0.092	0	DN4/ISP	HGH1
0	0.469928	0.348	0.034	0	DN4/ISP	DDAH2
0	0.464677	0.309	0.011	0	DN4/ISP	HIST1H2BK
0	0.458575	0.383	0.051	0	DN4/ISP	TUBD1
0	0.456928	0.325	0.003	0	DN4/ISP	MCM10
0	0.452448	0.344	0.012	0	DN4/ISP	GINS1
0	0.450587	0.33	0.003	0	DN4/ISP	SKA1
0	0.450033	0.485	0.102	0	DN4/ISP	NASP
0	0.448081	0.338	0.019	0	DN4/ISP	TTF2
0	0.442485	0.332	0.012	0	DN4/ISP	ERCC6L
0	0.44168	0.357	0.019	0	DN4/ISP	BRCA1
0	0.437931	0.32	0.013	0	DN4/ISP	SKA3
0	0.435687	0.316	0.014	0	DN4/ISP	INCENP
0	0.433535	0.302	0.013	0	DN4/ISP	DTL
0	0.431335	0.356	0.018	0	DN4/ISP	CSRP2
0	0.431184	0.336	0.044	0	DN4/ISP	NDE1
0	0.430111	0.407	0.041	0	DN4/ISP	C18ORF54
0	0.415842	0.308	0.024	0	DN4/ISP	PARPBP
0	0.414613	0.409	0.07	0	DN4/ISP	MTHFD2
0	0.413356	0.477	0.099	0	DN4/ISP	AHSG
0	0.413168	0.406	0.054	0	DN4/ISP	RRM1
0	0.412669	0.404	0.054	0	DN4/ISP	CHEK2
0	0.41157	0.328	0.018	0	DN4/ISP	CASC5
0	0.403643	0.354	0.047	0	DN4/ISP	HBA2
0	0.394543	0.459	0.085	0	DN4/ISP	NUP205
0	0.393945	0.239	0.005	0	DN4/ISP	CDC6
0	0.392925	0.316	0.032	0	DN4/ISP	ANKRD35
0	0.391834	0.247	0.008	0	DN4/ISP	E2F1
0	0.387514	0.349	0.03	0	DN4/ISP	RBL1
0	0.386951	0.284	0.01	0	DN4/ISP	HIST1H4A
0	0.386288	0.418	0.058	0	DN4/ISP	LRRC45
0	0.382598	0.655	0.159	0	DN4/ISP	N4BP3
0	0.378263	0.309	0.013	0	DN4/ISP	APITD1-CORT
0	0.376509	0.403	0.07	0	DN4/ISP	VCAN
0	0.375361	0.371	0.056	0	DN4/ISP	CHAF1A
0	0.371937	0.409	0.063	0	DN4/ISP	ASH2L
0	0.367611	0.357	0.041	0	DN4/ISP	CCHCR1
0	0.365416	0.332	0.048	0	DN4/ISP	KCNQ2
0	0.365173	0.267	0.007	0	DN4/ISP	SHCBP1
0	0.364693	0.279	0.015	0	DN4/ISP	MACROD1
0	0.362669	0.272	0.011	0	DN4/ISP	CCNE1
0	0.360356	0.351	0.039	0	DN4/ISP	P3H4
0	0.356425	0.311	0.023	0	DN4/ISP	RAD54L
0	0.356134	0.246	0.022	0	DN4/ISP	LY6G6D
0	0.355012	0.312	0.021	0	DN4/ISP	NUP62CL
0	0.351418	0.265	0.016	0	DN4/ISP	FHL1
0	0.338317	0.299	0.017	0	DN4/ISP	FIGNL1
0	0.335882	0.34	0.035	0	DN4/ISP	RFX2
0	0.330942	0.24	0.006	0	DN4/ISP	KIF22
0	0.325612	0.195	0.001	0	DN4/ISP	KIF2C
0	0.325511	0.246	0.016	0	DN4/ISP	SYNE2
0	0.322964	0.268	0.021	0	DN4/ISP	H2AFX
0	0.322231	0.199	0.007	0	DN4/ISP	PSRC1
0	0.320221	0.215	0.001	0	DN4/ISP	CENPA
0	0.320144	0.329	0.046	0	DN4/ISP	BCL2L12
0	0.314067	0.215	0.004	0	DN4/ISP	SGO2
0	0.313262	0.249	0.012	0	DN4/ISP	NRM
0	0.311682	0.284	0.021	0	DN4/ISP	GSG2
0	0.309044	0.271	0.03	0	DN4/ISP	CKAP4
0	0.306567	0.322	0.047	0	DN4/ISP	JADE1
0	0.301227	0.312	0.037	0	DN4/ISP	PIBF1
0	0.292875	0.183	0.002	0	DN4/ISP	DEPDC1B
0	0.286891	0.265	0.027	0	DN4/ISP	SHE
0	0.285014	0.202	0.002	0	DN4/ISP	NEIL3
0	0.284854	0.237	0.02	0	DN4/ISP	MZT1
0	0.276147	0.297	0.038	0	DN4/ISP	HMGA1
0	0.273388	0.215	0.009	0	DN4/ISP	RBPMS2
0	0.273047	0.232	0.01	0	DN4/ISP	POLE
0	0.27107	0.209	0.004	0	DN4/ISP	GAS2L3
0	0.270978	0.211	0.008	0	DN4/ISP	HIST1H2BI
0	0.269447	0.227	0.011	0	DN4/ISP	BRIP1
0	0.264164	0.215	0.005	0	DN4/ISP	C11ORF80
0	0.262733	0.25	0.023	0	DN4/ISP	LRR1
0	0.26075	0.195	0.006	0	DN4/ISP	ESPL1
0	0.256395	0.198	0.003	0	DN4/ISP	TICRR
0	0.25513	0.227	0.015	0	DN4/ISP	MPP6
0	0.251762	0.2	0.008	0	DN4/ISP	SFR1
4.08092e-303	0.957946	0.757	0.268	5.09625e-299	DN4/ISP	HIST1H4I
1.2714e-299	1.40957	0.662	0.221	1.58773e-295	DN4/ISP	KPNA2
2.74237e-298	0.852842	0.966	0.506	3.42467e-294	DN4/ISP	CD9
5.71919e-297	0.283157	0.275	0.035	7.14212e-293	DN4/ISP	EAF2
1.85157e-295	1.81885	0.905	0.498	2.31224e-291	DN4/ISP	PTMS
2.35844e-291	0.337908	0.356	0.061	2.94523e-287	DN4/ISP	AIF1L
9.31293e-285	0.687673	0.96	0.492	1.163e-280	DN4/ISP	PPA1
5.83534e-284	0.647568	0.77	0.261	7.28717e-280	DN4/ISP	HDAC2
3.73135e-281	0.603601	0.645	0.192	4.65971e-277	DN4/ISP	ARL6IP6
3.99317e-281	0.52934	0.687	0.204	4.98667e-277	DN4/ISP	CUTC
5.97686e-281	0.435941	0.541	0.134	7.4639e-277	DN4/ISP	UBR7
9.45956e-280	0.993835	0.846	0.37	1.18131e-275	DN4/ISP	RAD21
7.66657e-279	0.80723	0.972	0.644	9.57401e-275	DN4/ISP	LSM7
8.8191e-279	0.296015	0.379	0.07	1.10133e-274	DN4/ISP	NFATC2IP
2.92375e-275	0.77937	0.969	0.594	3.65118e-271	DN4/ISP	PSMB6
5.76831e-275	0.365202	0.477	0.108	7.20347e-271	DN4/ISP	CASP2
7.01041e-274	0.297853	0.323	0.053	8.7546e-270	DN4/ISP	COMMD10
7.43373e-274	0.722333	0.986	0.774	9.28324e-270	DN4/ISP	YWHAQ
1.58922e-272	0.401687	0.548	0.138	1.98462e-268	DN4/ISP	SMCO4
3.59025e-272	0.426679	0.633	0.175	4.4835e-268	DN4/ISP	C12ORF65
6.19504e-271	0.66842	0.776	0.277	7.73636e-267	DN4/ISP	PPA2
3.40194e-269	0.440046	0.653	0.186	4.24834e-265	DN4/ISP	TMEM109
6.81785e-267	0.300209	0.373	0.072	8.51414e-263	DN4/ISP	XRCC5
5.89263e-264	0.784075	0.963	0.584	7.35871e-260	DN4/ISP	HNRNPA1
2.06166e-263	0.378235	0.474	0.111	2.5746e-259	DN4/ISP	RPA1
1.50069e-262	0.436209	0.544	0.142	1.87406e-258	DN4/ISP	RNASEH2B
7.03985e-262	0.271951	0.355	0.066	8.79137e-258	DN4/ISP	ANAPC11
8.70587e-260	0.451725	0.629	0.18	1.08719e-255	DN4/ISP	ACTL6A
9.36907e-259	0.274421	0.291	0.046	1.17001e-254	DN4/ISP	B4GALT2
2.03362e-258	0.294157	0.349	0.065	2.53958e-254	DN4/ISP	WEE1
5.36335e-258	0.749995	0.98	0.666	6.69775e-254	DN4/ISP	SNRPF
2.18805e-257	0.457931	0.606	0.173	2.73243e-253	DN4/ISP	TMEM254
1.06508e-255	0.839707	0.837	0.385	1.33007e-251	DN4/ISP	HPF1
1.00617e-254	1.31752	0.831	0.422	1.2565e-250	DN4/ISP	HIST1H1D
2.57696e-254	0.536874	0.744	0.248	3.2181e-250	DN4/ISP	STAG2
4.55193e-254	0.356608	0.483	0.116	5.68446e-250	DN4/ISP	SQLE
5.51321e-254	0.744488	0.889	0.418	6.8849e-250	DN4/ISP	LAP3
1.69063e-253	0.252972	0.35	0.065	2.11126e-249	DN4/ISP	CCND3
6.6839e-253	0.4333	0.535	0.143	8.34686e-249	DN4/ISP	RANGAP1
6.34537e-252	0.373286	0.427	0.097	7.9241e-248	DN4/ISP	ARL3
3.96246e-251	0.648321	0.993	0.824	4.94832e-247	DN4/ISP	UQCRB
6.97342e-251	0.706474	0.977	0.623	8.70841e-247	DN4/ISP	SNRPC
1.25668e-249	0.46745	0.697	0.219	1.56934e-245	DN4/ISP	MRPL38
1.77672e-248	0.310307	0.399	0.086	2.21877e-244	DN4/ISP	PYCRL
1.52624e-247	0.532031	0.645	0.2	1.90597e-243	DN4/ISP	SAP30
2.94612e-247	0.410932	0.571	0.158	3.67911e-243	DN4/ISP	TSFM
8.87612e-247	0.284983	0.323	0.059	1.10845e-242	DN4/ISP	CEP152
6.39442e-246	0.273275	0.379	0.078	7.98535e-242	DN4/ISP	PKIG
7.53246e-246	0.29936	0.398	0.086	9.40653e-242	DN4/ISP	PARP1
1.67177e-245	0.326617	0.368	0.077	2.0877e-241	DN4/ISP	HES1
2.18877e-245	0.637214	0.828	0.331	2.73334e-241	DN4/ISP	PPP2R3B
7.45102e-244	0.318904	0.437	0.101	9.30483e-240	DN4/ISP	ODF2
9.60763e-243	0.405544	0.472	0.119	1.1998e-238	DN4/ISP	NPB
1.90348e-242	0.250047	0.273	0.043	2.37707e-238	DN4/ISP	MMS22L
1.94861e-241	0.694421	0.969	0.635	2.43343e-237	DN4/ISP	NDUFAB1
3.499e-240	0.250597	0.353	0.07	4.36955e-236	DN4/ISP	XPO1
5.26174e-239	0.449595	0.495	0.131	6.57086e-235	DN4/ISP	LBR
8.60342e-238	0.622729	0.811	0.321	1.07439e-233	DN4/ISP	POLR2I
3.14111e-237	0.288117	0.412	0.093	3.92261e-233	DN4/ISP	NFIC
1.08156e-236	0.411906	0.601	0.176	1.35066e-232	DN4/ISP	NUDT2
1.07068e-233	0.44001	0.505	0.138	1.33707e-229	DN4/ISP	CEP83
2.59349e-232	0.520021	0.766	0.273	3.23874e-228	DN4/ISP	SRSF9
1.97062e-231	0.33497	0.327	0.064	2.46091e-227	DN4/ISP	RNF26
2.34336e-231	0.369755	0.619	0.182	2.92639e-227	DN4/ISP	TCEB1
1.13043e-230	0.706691	0.974	0.671	1.41168e-226	DN4/ISP	VDAC1
2.84216e-229	0.680094	0.761	0.305	3.54929e-225	DN4/ISP	HSPD1
3.33331e-228	0.311633	0.414	0.097	4.16264e-224	DN4/ISP	CEP44
1.05674e-227	0.471392	0.742	0.253	1.31965e-223	DN4/ISP	FAM96A
3.21704e-227	0.874375	0.944	0.574	4.01743e-223	DN4/ISP	MARCKSL1
4.26526e-226	0.397336	0.537	0.153	5.32645e-222	DN4/ISP	TIMM50
1.66581e-224	0.436399	0.524	0.151	2.08026e-220	DN4/ISP	MCM2
2.5705e-223	0.348459	0.535	0.15	3.21004e-219	DN4/ISP	GOT2
3.55217e-223	0.51729	0.688	0.239	4.43595e-219	DN4/ISP	FSCN1
1.63052e-221	0.303713	0.431	0.106	2.0362e-217	DN4/ISP	NUP43
3.11005e-221	0.44722	0.666	0.218	3.88383e-217	DN4/ISP	OXCT1
4.40509e-219	0.549095	0.757	0.28	5.50108e-215	DN4/ISP	C7ORF50
6.64425e-218	0.288403	0.329	0.067	8.29734e-214	DN4/ISP	RAB34
1.03477e-217	0.485997	0.716	0.249	1.29222e-213	DN4/ISP	GINM1
1.22065e-217	0.667827	0.948	0.542	1.52435e-213	DN4/ISP	MRPL51
1.4643e-217	0.348631	0.562	0.163	1.82862e-213	DN4/ISP	ARPP19
2.86644e-215	0.640554	0.982	0.702	3.57961e-211	DN4/ISP	SMDT1
2.60599e-213	0.415229	0.611	0.195	3.25436e-209	DN4/ISP	HAUS8
3.37769e-213	0.265495	0.324	0.066	4.21805e-209	DN4/ISP	CEP135
4.79192e-213	0.297459	0.403	0.097	5.98415e-209	DN4/ISP	PANK2
2.83899e-212	0.322367	0.547	0.159	3.54534e-208	DN4/ISP	FAM98C
2.96734e-212	0.309364	0.554	0.162	3.70561e-208	DN4/ISP	SVOPL
6.75636e-212	0.613135	0.894	0.418	8.43735e-208	DN4/ISP	COA3
2.14243e-211	0.312685	0.379	0.089	2.67547e-207	DN4/ISP	MSH2
3.93904e-211	0.484963	0.691	0.244	4.91908e-207	DN4/ISP	TUBA4A
8.7559e-211	0.322496	0.517	0.147	1.09344e-206	DN4/ISP	SMC4
3.84488e-210	0.726311	0.97	0.71	4.80149e-206	DN4/ISP	NAP1L1
8.01696e-209	0.396213	0.942	0.398	1.00116e-204	DN4/ISP	TNFRSF18
1.04056e-208	0.492526	0.677	0.237	1.29945e-204	DN4/ISP	DCAKD
1.35623e-208	0.636368	0.971	0.645	1.69366e-204	DN4/ISP	TOMM7
2.6799e-206	0.357153	0.512	0.148	3.34666e-202	DN4/ISP	MOSPD3
9.72633e-206	0.387743	0.628	0.203	1.21462e-201	DN4/ISP	BID
1.02491e-205	0.65554	0.98	0.692	1.27991e-201	DN4/ISP	PSMB3
3.45663e-205	0.300649	0.553	0.163	4.31664e-201	DN4/ISP	UCHL3
4.26687e-205	0.619874	0.921	0.474	5.32847e-201	DN4/ISP	PSMC3
1.23531e-204	0.303977	0.456	0.122	1.54265e-200	DN4/ISP	FAAP20
5.16253e-204	0.628369	0.818	0.361	6.44697e-200	DN4/ISP	SUZ12
7.95432e-204	0.311597	0.452	0.121	9.93335e-200	DN4/ISP	CCDC34
5.5855e-203	0.365558	0.321	0.07	6.97518e-199	DN4/ISP	FAM83D
8.3765e-203	0.529577	0.764	0.301	1.04606e-198	DN4/ISP	CBX5
8.96516e-203	0.595193	0.869	0.401	1.11957e-198	DN4/ISP	COX20
3.52403e-202	0.590982	0.984	0.744	4.40081e-198	DN4/ISP	NDUFB7
3.85582e-202	0.609949	0.962	0.563	4.81515e-198	DN4/ISP	PSMB7
4.33156e-201	0.455316	0.693	0.246	5.40925e-197	DN4/ISP	ANXA5
1.05204e-200	0.66991	0.647	0.246	1.31379e-196	DN4/ISP	CDKN2D
1.24987e-200	0.499994	0.803	0.316	1.56084e-196	DN4/ISP	SNRPA1
1.66728e-199	0.256073	0.492	0.137	2.0821e-195	DN4/ISP	CPSF4
2.89575e-199	0.613664	0.933	0.512	3.61622e-195	DN4/ISP	CHCHD1
5.25105e-199	0.38239	0.677	0.233	6.55751e-195	DN4/ISP	HSPB11
6.52804e-199	0.48262	0.952	0.443	8.15222e-195	DN4/ISP	PYCARD
3.27608e-198	0.32375	0.525	0.156	4.09117e-194	DN4/ISP	TFRC
1.07328e-197	0.511901	0.785	0.315	1.34031e-193	DN4/ISP	HPRT1
7.8925e-197	0.463682	0.809	0.317	9.85615e-193	DN4/ISP	LAMP2
2.45509e-194	0.581498	0.986	0.71	3.06591e-190	DN4/ISP	YWHAE
1.04416e-193	0.274786	0.461	0.129	1.30394e-189	DN4/ISP	STRBP
1.9203e-193	0.318102	0.524	0.158	2.39808e-189	DN4/ISP	PGRMC2
5.5035e-191	0.334212	0.552	0.173	6.87278e-187	DN4/ISP	THOC1
1.44023e-190	0.45082	0.642	0.228	1.79856e-186	DN4/ISP	RAD50
3.08864e-190	0.630473	0.952	0.58	3.85709e-186	DN4/ISP	CCT3
3.31811e-190	0.508574	0.809	0.333	4.14366e-186	DN4/ISP	RUVBL1
9.59905e-190	0.604445	0.985	0.793	1.19873e-185	DN4/ISP	TMEM258
1.08761e-189	0.283438	0.44	0.121	1.35821e-185	DN4/ISP	HNRNPUL2
8.56471e-189	0.299867	0.585	0.186	1.06956e-184	DN4/ISP	EFTUD2
1.85376e-188	0.58091	0.817	0.368	2.31497e-184	DN4/ISP	HAT1
1.06531e-187	0.387451	0.8	0.306	1.33035e-183	DN4/ISP	TAPBPL
2.49853e-187	0.268804	0.411	0.11	3.12016e-183	DN4/ISP	CMSS1
2.57326e-186	0.42566	0.539	0.177	3.21349e-182	DN4/ISP	FAM72A
5.96575e-186	0.555524	0.851	0.387	7.45003e-182	DN4/ISP	NUTF2
5.01426e-185	0.574536	0.982	0.737	6.26181e-181	DN4/ISP	PABPN1
6.0774e-184	0.253487	0.208	0.033	7.58945e-180	DN4/ISP	FAM110A
3.34707e-183	0.439119	0.719	0.273	4.17982e-179	DN4/ISP	FAM92A1
2.30775e-182	0.324517	0.545	0.173	2.88191e-178	DN4/ISP	FAF1
6.51761e-182	0.251643	0.489	0.145	8.13919e-178	DN4/ISP	GNL1
6.418e-181	0.611482	0.818	0.384	8.0148e-177	DN4/ISP	PA2G4
1.15361e-180	0.557786	0.985	0.761	1.44063e-176	DN4/ISP	PSMA6
1.84884e-179	0.576581	0.978	0.682	2.30883e-175	DN4/ISP	PRKAR2B
1.69859e-177	0.305787	0.558	0.181	2.1212e-173	DN4/ISP	PGAM5
1.96891e-177	0.518903	0.831	0.372	2.45877e-173	DN4/ISP	HES6
9.62065e-177	0.288308	0.329	0.079	1.20143e-172	DN4/ISP	CLDN10
2.70175e-176	0.322207	0.587	0.195	3.37395e-172	DN4/ISP	FARSB
2.94031e-176	0.577002	0.91	0.478	3.67186e-172	DN4/ISP	CALM3
4.61923e-176	0.559966	0.982	0.762	5.7685e-172	DN4/ISP	HMGN1
1.39083e-174	0.436916	0.792	0.324	1.73686e-170	DN4/ISP	C15ORF40
3.147e-174	0.488307	0.822	0.359	3.92997e-170	DN4/ISP	SRSF4
3.64541e-174	0.471715	0.814	0.361	4.55239e-170	DN4/ISP	SERPINB1
3.73006e-173	0.421221	0.328	0.083	4.6581e-169	DN4/ISP	TNFAIP8L1
6.00858e-173	0.440156	0.701	0.271	7.50351e-169	DN4/ISP	PAICS
3.00069e-170	0.578056	0.936	0.563	3.74726e-166	DN4/ISP	STRA13
4.65876e-170	0.404041	0.682	0.259	5.81786e-166	DN4/ISP	MORF4L2
1.85645e-169	0.256988	0.485	0.149	2.31834e-165	DN4/ISP	TRIM27
1.44128e-168	0.417082	0.715	0.277	1.79987e-164	DN4/ISP	NENF
2.48738e-168	0.535046	0.854	0.413	3.10624e-164	DN4/ISP	RBBP7
1.04844e-167	0.589478	0.969	0.652	1.30929e-163	DN4/ISP	NDUFA6
4.83596e-167	0.307434	0.611	0.211	6.03915e-163	DN4/ISP	PSMG1
5.75031e-167	0.26472	0.933	0.391	7.18099e-163	DN4/ISP	ZNF438
1.75922e-165	0.557535	0.956	0.604	2.19691e-161	DN4/ISP	LOC107984923
1.8108e-165	0.463332	0.854	0.379	2.26133e-161	DN4/ISP	ARPC1A
1.29766e-164	0.357026	0.642	0.235	1.62052e-160	DN4/ISP	CLGN
1.51026e-164	0.543811	0.965	0.632	1.88601e-160	DN4/ISP	NDUFC1
2.10234e-164	0.318058	0.562	0.191	2.6254e-160	DN4/ISP	STIP1
2.61146e-163	0.254021	0.489	0.155	3.26119e-159	DN4/ISP	CENPQ
3.42726e-163	1.13337	0.784	0.477	4.27996e-159	DN4/ISP	HIST1H1E
3.95116e-163	0.542013	0.944	0.555	4.93421e-159	DN4/ISP	LSM2
5.78007e-162	0.543364	0.928	0.512	7.21815e-158	DN4/ISP	HNRNPH1
6.43656e-162	0.280193	0.474	0.148	8.03797e-158	DN4/ISP	ISOC2
2.22318e-160	0.458188	0.771	0.328	2.77631e-156	DN4/ISP	GYPC
1.40072e-159	0.28108	0.547	0.185	1.74922e-155	DN4/ISP	PSMD1
2.32705e-159	0.275352	0.426	0.129	2.90602e-155	DN4/ISP	RIF1
2.39029e-159	0.541235	0.913	0.491	2.98499e-155	DN4/ISP	NUDCD2
3.1284e-159	0.54156	0.949	0.575	3.90675e-155	DN4/ISP	C9ORF16
1.34741e-158	0.321792	0.64	0.235	1.68264e-154	DN4/ISP	RCC2
2.45134e-157	0.349372	0.675	0.259	3.06123e-153	DN4/ISP	PDS5A
7.71801e-157	0.558721	0.972	0.683	9.63825e-153	DN4/ISP	THOC7
1.23614e-156	0.332216	0.721	0.279	1.54369e-152	DN4/ISP	FUBP1
1.09606e-154	0.376745	0.628	0.24	1.36875e-150	DN4/ISP	PSMG4
1.3244e-154	0.256255	0.514	0.17	1.65391e-150	DN4/ISP	GLUL
1.6978e-154	0.356259	0.681	0.263	2.12021e-150	DN4/ISP	CFAP36
1.93953e-154	0.302023	0.66	0.246	2.42209e-150	DN4/ISP	MED29
2.31981e-154	0.384874	0.777	0.32	2.89698e-150	DN4/ISP	MRPL4
8.31213e-154	0.276359	0.588	0.207	1.03802e-149	DN4/ISP	MRPL54
2.73105e-153	0.290274	0.611	0.22	3.41053e-149	DN4/ISP	HSPA14
3.02391e-152	0.634819	0.859	0.452	3.77626e-148	DN4/ISP	BUB3
5.48296e-152	0.439949	0.793	0.345	6.84711e-148	DN4/ISP	TPRKB
8.02477e-151	0.426791	0.831	0.375	1.00213e-146	DN4/ISP	HIGD1A
3.97666e-150	0.308307	0.626	0.233	4.96605e-146	DN4/ISP	PSIP1
4.7839e-150	0.514963	0.97	0.682	5.97414e-146	DN4/ISP	PSMD7
1.52072e-149	0.420139	0.809	0.358	1.89907e-145	DN4/ISP	SF3B5
4.14872e-149	0.445367	0.877	0.419	5.18092e-145	DN4/ISP	C19ORF60
1.59599e-148	0.270704	0.532	0.185	1.99307e-144	DN4/ISP	ING2
4.37878e-148	0.276536	0.584	0.211	5.46822e-144	DN4/ISP	DDX23
5.30097e-148	0.382639	0.775	0.328	6.61985e-144	DN4/ISP	PIN4
6.59725e-148	0.533911	0.835	0.427	8.23865e-144	DN4/ISP	UBA2
2.79858e-146	0.306409	0.672	0.258	3.49487e-142	DN4/ISP	GART
6.01602e-144	0.359633	0.478	0.162	7.5128e-140	DN4/ISP	HIST1H2BO
3.56413e-143	0.510964	0.941	0.581	4.45088e-139	DN4/ISP	SUMO2
4.4449e-142	0.434688	0.844	0.403	5.55079e-138	DN4/ISP	TRAPPC1
4.65705e-142	0.451097	0.829	0.393	5.81573e-138	DN4/ISP	ETFB
4.69883e-142	0.275548	0.655	0.247	5.8679e-138	DN4/ISP	ELMO3
1.32498e-141	0.433643	0.789	0.36	1.65463e-137	DN4/ISP	NHP2
1.43817e-141	0.497649	0.932	0.548	1.79598e-137	DN4/ISP	LSM5
1.1485e-140	0.494875	0.964	0.642	1.43425e-136	DN4/ISP	EWSR1
1.86591e-140	0.482626	0.872	0.462	2.33015e-136	DN4/ISP	HSP90AA1
2.05206e-140	0.25225	0.552	0.199	2.56262e-136	DN4/ISP	BRD3
7.87316e-140	0.265074	0.489	0.169	9.832e-136	DN4/ISP	EXOSC2
1.28056e-138	0.254101	0.574	0.209	1.59916e-134	DN4/ISP	RAB8A
2.56779e-138	0.491461	0.956	0.599	3.20666e-134	DN4/ISP	MINOS1
2.19409e-137	0.318709	0.44	0.148	2.73998e-133	DN4/ISP	DNAJB4
3.73838e-137	0.492008	0.941	0.562	4.66849e-133	DN4/ISP	TSPO
6.19683e-137	0.567063	0.936	0.595	7.7386e-133	DN4/ISP	MDH1
9.86296e-137	0.263327	0.625	0.238	1.23169e-132	DN4/ISP	SF3A2
2.52366e-136	0.264768	0.583	0.213	3.15155e-132	DN4/ISP	SNRPE
8.40791e-136	0.454457	0.901	0.477	1.04998e-131	DN4/ISP	MRPL42
3.8566e-135	0.372355	0.704	0.301	4.81613e-131	DN4/ISP	SMCHD1
3.97762e-135	0.261535	0.585	0.22	4.96725e-131	DN4/ISP	RB1
1.85444e-134	0.38227	0.827	0.383	2.31582e-130	DN4/ISP	EIF4EBP2
1.98985e-133	0.550677	0.965	0.714	2.48493e-129	DN4/ISP	COX5A
4.27565e-133	0.493853	0.847	0.444	5.33943e-129	DN4/ISP	ATP5D
2.39886e-132	0.251462	0.697	0.274	2.9957e-128	DN4/ISP	VBP1
5.30956e-132	0.272143	0.666	0.271	6.63058e-128	DN4/ISP	ETAA1
3.32952e-131	0.451217	0.922	0.524	4.1579e-127	DN4/ISP	LSM8
3.86511e-131	0.284394	0.696	0.283	4.82675e-127	DN4/ISP	HMBS
4.52258e-131	0.481152	0.969	0.757	5.6478e-127	DN4/ISP	HNRNPR
5.2667e-131	0.715726	0.945	0.655	6.57705e-127	DN4/ISP	HSP90B1
1.56125e-130	0.479172	0.956	0.664	1.94969e-126	DN4/ISP	H3F3A
1.86219e-130	0.531432	0.963	0.716	2.32551e-126	DN4/ISP	SERBP1
8.83507e-130	0.251112	0.309	0.089	1.10332e-125	DN4/ISP	ARHGAP19
2.03654e-129	0.462777	0.98	0.825	2.54323e-125	DN4/ISP	HNRNPD
4.34005e-129	0.342264	0.778	0.346	5.41986e-125	DN4/ISP	CSRP1
2.50918e-127	0.300898	0.683	0.282	3.13346e-123	DN4/ISP	NDUFA10
8.51663e-127	0.315404	0.737	0.313	1.06356e-122	DN4/ISP	UBE2J1
1.46607e-126	0.356108	0.772	0.344	1.83082e-122	DN4/ISP	COPS9
1.41503e-125	0.438521	0.907	0.504	1.76708e-121	DN4/ISP	POLR2K
3.75335e-125	0.462396	0.954	0.606	4.68718e-121	DN4/ISP	NDUFB4
3.14586e-124	0.472902	0.9	0.507	3.92855e-120	DN4/ISP	NOP58
5.01659e-124	0.325299	0.644	0.27	6.26472e-120	DN4/ISP	CNTRL
4.92506e-122	0.436853	0.98	0.707	6.15041e-118	DN4/ISP	SEC61B
6.34509e-122	0.312387	0.755	0.333	7.92375e-118	DN4/ISP	OLA1
2.65418e-121	0.335222	0.63	0.268	3.31454e-117	DN4/ISP	NXT1
1.13701e-119	0.25476	0.755	0.329	1.4199e-115	DN4/ISP	RMND5A
1.61155e-119	0.292642	0.757	0.335	2.0125e-115	DN4/ISP	SMIM11A
5.33818e-118	0.316226	0.764	0.339	6.66631e-114	DN4/ISP	SSNA1
6.47148e-118	0.320053	0.736	0.329	8.08159e-114	DN4/ISP	MRPL14
2.7875e-117	0.412764	0.919	0.523	3.48104e-113	DN4/ISP	PSMD8
4.72523e-117	0.429299	0.967	0.658	5.90087e-113	DN4/ISP	NDUFA8
7.61091e-117	0.413465	0.979	0.752	9.5045e-113	DN4/ISP	VDAC2
8.21437e-117	0.442085	0.924	0.562	1.02581e-112	DN4/ISP	MLF2
9.46883e-117	0.453148	0.945	0.607	1.18247e-112	DN4/ISP	HNRNPA3
1.12052e-116	0.351832	0.839	0.416	1.39931e-112	DN4/ISP	HTATSF1
1.2759e-116	0.421907	0.967	0.648	1.59334e-112	DN4/ISP	NDUFA7
2.74458e-115	0.438862	0.947	0.631	3.42743e-111	DN4/ISP	UBXN4
7.25648e-114	0.473575	0.98	0.771	9.0619e-110	DN4/ISP	NCL
7.46855e-114	0.33254	0.726	0.326	9.32673e-110	DN4/ISP	SET
9.22691e-114	0.362144	0.812	0.407	1.15226e-109	DN4/ISP	CCAR1
1.40229e-113	0.53223	0.884	0.54	1.75118e-109	DN4/ISP	HINT1
1.97824e-113	0.336111	0.615	0.264	2.47043e-109	DN4/ISP	NPM1
4.54114e-113	0.277105	0.725	0.313	5.67097e-109	DN4/ISP	NDUFB6
5.95981e-112	0.305128	0.62	0.265	7.44261e-108	DN4/ISP	FBL
4.49523e-111	0.281294	0.979	0.639	5.61364e-107	DN4/ISP	TFDP2
2.41701e-110	0.289976	0.767	0.34	3.01836e-106	DN4/ISP	PON2
3.84584e-110	0.539809	0.984	0.832	4.80268e-106	DN4/ISP	HSPE1
1.04925e-109	1.01081	0.945	0.736	1.3103e-105	DN4/ISP	ARL6IP1
3.08227e-108	0.319579	0.83	0.406	3.84913e-104	DN4/ISP	METAP2
1.59421e-107	0.326892	0.785	0.372	1.99085e-103	DN4/ISP	RTCB
2.11343e-106	0.35917	0.854	0.441	2.63926e-102	DN4/ISP	SSBP1
3.06173e-106	0.421559	0.954	0.63	3.82349e-102	DN4/ISP	PSMB4
1.47751e-105	0.408865	0.947	0.598	1.84511e-101	DN4/ISP	NDUFB5
5.40724e-105	0.345718	0.802	0.391	6.75257e-101	DN4/ISP	NME1-NME2
1.79321e-103	0.340431	0.638	0.293	2.23936e-99	DN4/ISP	CENPC
4.46878e-102	0.419707	0.969	0.739	5.58061e-98	DN4/ISP	SARNP
1.81933e-101	0.255365	0.684	0.303	2.27198e-97	DN4/ISP	BANF1
3.77373e-101	0.584257	0.892	0.58	4.71263e-97	DN4/ISP	HP1BP3
9.06839e-100	0.39762	0.948	0.628	1.13246e-95	DN4/ISP	RAC1
1.65741e-99	0.34843	0.821	0.42	2.06978e-95	DN4/ISP	MANF
2.56117e-99	0.301153	0.824	0.412	3.19839e-95	DN4/ISP	CDKN2AIPNL
3.95683e-99	0.285908	0.823	0.405	4.94129e-95	DN4/ISP	ENY2
6.15355e-99	0.327447	0.858	0.442	7.68456e-95	DN4/ISP	TXNL1
1.09331e-98	0.293203	0.774	0.367	1.36532e-94	DN4/ISP	LRRC59
2.90738e-98	0.279178	0.796	0.38	3.63074e-94	DN4/ISP	UBE2A
3.79302e-98	0.324476	0.821	0.411	4.73673e-94	DN4/ISP	VPS25
1.04242e-97	0.429605	0.939	0.663	1.30178e-93	DN4/ISP	SRSF10
8.9581e-97	0.428769	0.928	0.583	1.11869e-92	DN4/ISP	UQCC2
2.56628e-95	0.415083	0.973	0.714	3.20477e-91	DN4/ISP	UQCRQ
3.13358e-95	0.374146	0.949	0.634	3.91321e-91	DN4/ISP	NUDT21
4.1191e-95	0.360727	0.985	0.804	5.14393e-91	DN4/ISP	NDUFA2
5.46795e-94	0.37061	0.909	0.542	6.82838e-90	DN4/ISP	PPIG
8.6687e-94	0.411601	0.814	0.471	1.08255e-89	DN4/ISP	RBBP4
4.20343e-92	0.420933	0.957	0.661	5.24925e-88	DN4/ISP	PSMB1
4.59554e-92	0.354871	0.854	0.463	5.73891e-88	DN4/ISP	PIN1
4.7221e-92	0.250021	0.762	0.357	5.89696e-88	DN4/ISP	HSBP1
7.10856e-92	0.362533	0.975	0.753	8.87717e-88	DN4/ISP	SLC25A3
1.21716e-91	0.310811	0.829	0.432	1.51999e-87	DN4/ISP	FKBP2
3.16767e-91	0.374192	0.957	0.663	3.95579e-87	DN4/ISP	NRN1
6.14502e-91	0.377873	0.901	0.531	7.6739e-87	DN4/ISP	PSMD13
6.57571e-91	0.341671	0.931	0.567	8.21175e-87	DN4/ISP	COX17
7.28e-91	0.255652	0.569	0.255	9.09127e-87	DN4/ISP	CDKN1B
1.37436e-90	0.294603	0.789	0.403	1.7163e-86	DN4/ISP	RBMX
1.65737e-90	0.359284	0.986	0.794	2.06973e-86	DN4/ISP	ATP5I
2.32591e-88	0.368655	0.861	0.488	2.9046e-84	DN4/ISP	GLRX5
2.96426e-88	0.356711	0.958	0.66	3.70176e-84	DN4/ISP	ATP5J2
5.25978e-87	0.277958	0.858	0.439	6.56841e-83	DN4/ISP	DCTPP1
1.46069e-85	0.256568	0.804	0.4	1.82411e-81	DN4/ISP	DPY30
1.8507e-85	0.296175	0.85	0.457	2.31116e-81	DN4/ISP	MRPS15
4.08008e-85	0.432063	0.886	0.586	5.0952e-81	DN4/ISP	CDK4
4.42577e-85	0.26577	0.772	0.38	5.5269e-81	DN4/ISP	TCP1
1.59292e-84	0.373819	0.921	0.568	1.98924e-80	DN4/ISP	ODC1
3.27139e-84	0.328461	0.839	0.468	4.08532e-80	DN4/ISP	POLE3
8.01248e-84	0.332771	0.989	0.826	1.0006e-79	DN4/ISP	PPDPF
8.1241e-84	0.33356	0.979	0.764	1.01454e-79	DN4/ISP	NDUFC2
1.67859e-83	0.426895	0.692	0.373	2.09622e-79	DN4/ISP	PLK1
3.10454e-81	0.311779	0.837	0.459	3.87695e-77	DN4/ISP	PGD
8.52301e-81	0.270738	0.668	0.333	1.06435e-76	DN4/ISP	DKC1
1.52575e-80	0.301773	0.878	0.485	1.90536e-76	DN4/ISP	MRPL11
1.55855e-79	0.361774	0.954	0.681	1.94632e-75	DN4/ISP	CCT7
4.16464e-79	0.289836	0.838	0.446	5.2008e-75	DN4/ISP	PPIH
6.76479e-78	0.33918	0.984	0.805	8.44787e-74	DN4/ISP	FKBP3
9.67971e-78	0.259065	0.727	0.366	1.2088e-73	DN4/ISP	PGAM1
1.39006e-77	0.304665	0.897	0.535	1.7359e-73	DN4/ISP	MAGOH
6.47072e-77	0.315285	0.822	0.45	8.08064e-73	DN4/ISP	TUFM
7.65925e-76	0.340467	0.955	0.661	9.56487e-72	DN4/ISP	NDUFS6
1.64854e-75	0.301979	0.908	0.525	2.0587e-71	DN4/ISP	PSMA1
5.34452e-75	0.324733	0.893	0.555	6.67423e-71	DN4/ISP	EIF3A
1.62525e-74	0.285455	0.869	0.484	2.02961e-70	DN4/ISP	MAGOHB
6.62985e-74	0.259155	0.642	0.321	8.27935e-70	DN4/ISP	SDF2L1
8.15549e-73	0.322838	0.936	0.604	1.01846e-68	DN4/ISP	OSTC
6.77385e-72	0.278181	0.811	0.443	8.45918e-68	DN4/ISP	CD47
8.44517e-72	0.31216	0.954	0.649	1.05463e-67	DN4/ISP	KHDRBS1
2.89749e-70	0.25497	0.97	0.723	3.61839e-66	DN4/ISP	PPP1CC
3.39321e-70	0.262885	0.805	0.444	4.23745e-66	DN4/ISP	ATP5G2
4.72732e-70	0.271521	0.881	0.498	5.90348e-66	DN4/ISP	NDUFS4
1.108e-69	0.310207	0.966	0.691	1.38367e-65	DN4/ISP	KRTCAP2
1.73734e-69	0.262254	0.787	0.43	2.16959e-65	DN4/ISP	SUPT16H
3.34008e-68	0.279135	0.915	0.566	4.1711e-64	DN4/ISP	CBX3
4.74223e-68	0.293169	0.946	0.648	5.9221e-64	DN4/ISP	SNRPD3
6.95971e-67	0.300033	0.975	0.763	8.69128e-63	DN4/ISP	ATP5H
7.80993e-64	0.258008	0.865	0.506	9.75304e-60	DN4/ISP	PRPF19
3.63527e-62	0.252677	0.872	0.501	4.53972e-58	DN4/ISP	PSMD14
2.68766e-60	0.29082	0.926	0.655	3.35635e-56	DN4/ISP	TPR
1.10942e-59	0.276231	0.943	0.678	1.38545e-55	DN4/ISP	EMC6
1.08885e-58	0.27689	0.966	0.684	1.35976e-54	DN4/ISP	NDUFA12
1.07263e-57	0.268917	0.962	0.671	1.3395e-53	DN4/ISP	NDUFB3
1.4708e-57	0.273064	0.866	0.54	1.83673e-53	DN4/ISP	HYPK
2.74243e-57	0.273295	0.956	0.677	3.42474e-53	DN4/ISP	DSTN
3.19224e-55	0.271036	0.965	0.745	3.98647e-51	DN4/ISP	BCL7C
3.70839e-54	0.264538	0.933	0.658	4.63103e-50	DN4/ISP	HNRNPK
6.9266e-51	0.253712	0.948	0.692	8.64994e-47	DN4/ISP	ATP5O
8.89439e-51	0.252493	0.968	0.727	1.11073e-46	DN4/ISP	SPCS2
6.00337e-49	0.250614	0.909	0.613	7.49701e-45	DN4/ISP	SFPQ
9.90852e-48	0.250355	0.945	0.671	1.23738e-43	DN4/ISP	TIMM17A
3.30875e-45	0.646894	0.789	0.557	4.13196e-41	DN4/ISP	HN1
7.5881e-21	1.03299	0.683	0.853	9.47602e-17	DP.ext	BCAP31
1.6358e-18	0.871601	0.746	0.931	2.04279e-14	DP.ext	EIF3L
3.73707e-15	1.09221	0.651	0.806	4.66686e-11	DP.ext	PNN
9.28031e-13	0.315869	0.271	0.616	1.15892e-08	DP.ext	EIF4G2
4.02462e-11	0.274911	0.161	0.394	5.02595e-07	DP.ext	SPSB2
9.20842e-11	0.286412	0.265	0.593	1.14995e-06	DP.ext	RWDD1
3.22659e-10	0.282509	0.17	0.395	4.02937e-06	DP.ext	UTP3
3.43091e-10	0.252271	0.17	0.399	4.28452e-06	DP.ext	ZCCHC10
7.42293e-10	0.29101	0.187	0.423	9.26976e-06	DP.ext	RAD21
7.55695e-10	0.293807	0.161	0.374	9.43711e-06	DP.ext	MFF
1.51187e-09	0.285082	0.187	0.424	1.88802e-05	DP.ext	JRKL
1.60122e-09	0.25483	0.15	0.359	1.99961e-05	DP.ext	SMU1
2.97886e-09	0.262939	0.225	0.485	3.72e-05	DP.ext	APMAP
3.34332e-09	0.287676	0.207	0.459	4.17513e-05	DP.ext	CDKN2AIPNL
4.44727e-09	0.302808	0.184	0.41	5.55375e-05	DP.ext	KRIT1
6.36864e-09	0.304813	0.153	0.348	7.95316e-05	DP.ext	PDIA4
1.11639e-08	0.301785	0.182	0.403	0.000139415	DP.ext	GBAS
1.53454e-08	0.296186	0.259	0.54	0.000191633	DP.ext	FCF1
1.55024e-08	0.301724	0.216	0.456	0.000193594	DP.ext	PSMD11
1.70597e-08	0.289962	0.196	0.421	0.000213041	DP.ext	SLC35A1
1.75694e-08	0.318197	0.265	0.543	0.000219407	DP.ext	GCDH
1.80916e-08	0.297898	0.236	0.499	0.000225928	DP.ext	TMEM30A
2.02398e-08	0.276606	0.219	0.465	0.000252755	DP.ext	STK26
2.23336e-08	0.281814	0.337	0.688	0.000278902	DP.ext	DHX36
2.38709e-08	0.276689	0.167	0.37	0.0002981	DP.ext	SELPLG
2.91931e-08	0.261823	0.147	0.334	0.000364563	DP.ext	GNL3L
3.37507e-08	0.381645	0.182	0.39	0.000421478	DP.ext	RBM39
3.47708e-08	0.301188	0.147	0.332	0.000434218	DP.ext	PPP2R4
4.15383e-08	0.302298	0.17	0.372	0.00051873	DP.ext	VCP
4.21849e-08	0.324829	0.187	0.402	0.000526805	DP.ext	MROH6
4.2245e-08	0.898969	0.611	0.806	0.000527555	DP.ext	PBDC1
5.90729e-08	0.330014	0.182	0.39	0.000737702	DP.ext	ANKRD10
6.46662e-08	0.395916	0.187	0.391	0.000807551	DP.ext	KDM5B
7.86778e-08	0.352965	0.21	0.442	0.000982528	DP.ext	MRPL28
9.38971e-08	0.411786	0.251	0.516	0.00117259	DP.ext	GLTSCR2
1.24356e-07	0.406776	0.144	0.318	0.00155296	DP.ext	ALKBH5
1.58754e-07	0.344617	0.179	0.376	0.00198252	DP.ext	RMND5A
1.77054e-07	0.30287	0.13	0.292	0.00221105	DP.ext	NPEPPS
1.83486e-07	0.264916	0.11	0.26	0.00229137	DP.ext	RB1
1.90866e-07	0.365624	0.294	0.591	0.00238354	DP.ext	TLN1
2.12511e-07	0.381905	0.21	0.438	0.00265383	DP.ext	LMAN1
2.28732e-07	0.383824	0.153	0.33	0.0028564	DP.ext	ZNF148
2.33984e-07	0.262607	0.141	0.308	0.002922	DP.ext	BCKDK
4.55573e-07	0.319323	0.15	0.322	0.00568919	DP.ext	CD5
4.95225e-07	0.36734	0.202	0.411	0.00618437	DP.ext	EXOC5
5.22696e-07	0.311565	0.141	0.305	0.00652743	DP.ext	C19ORF24
5.7576e-07	0.432509	0.303	0.59	0.00719009	DP.ext	SCAF11
5.88524e-07	0.292995	0.141	0.301	0.00734949	DP.ext	STAG2
6.20365e-07	0.34607	0.294	0.579	0.00774712	DP.ext	NONO
7.25648e-07	0.386471	0.256	0.516	0.0090619	DP.ext	RBM25
9.44324e-07	0.374657	0.205	0.415	0.0117927	DP.ext	RSRC1
1.10745e-06	0.35104	0.138	0.297	0.0138298	DP.ext	MTF2
1.14535e-06	0.261299	0.372	0.691	0.0143031	DP.ext	HSP90B1
1.16995e-06	0.47852	0.233	0.471	0.0146104	DP.ext	ORMDL1
1.27217e-06	0.367336	0.17	0.349	0.0158868	DP.ext	AZIN1
1.30907e-06	0.428376	0.141	0.301	0.0163477	DP.ext	SELO
1.3245e-06	0.361431	0.196	0.393	0.0165403	DP.ext	CSRP1
1.47085e-06	0.342047	0.164	0.335	0.018368	DP.ext	RNF19A
1.48605e-06	0.26822	0.144	0.302	0.0185578	DP.ext	ANKRD46
1.75173e-06	0.319956	0.156	0.319	0.0218755	DP.ext	CWC22
1.95691e-06	0.326697	0.138	0.294	0.0244378	DP.ext	TCF25
1.97249e-06	0.336082	0.15	0.308	0.0246325	DP.ext	TIMM21
2.07938e-06	0.299236	0.147	0.306	0.0259673	DP.ext	PAPOLA
2.20094e-06	0.378668	0.141	0.297	0.0274853	DP.ext	GLIPR1
2.63856e-06	0.374836	0.219	0.428	0.0329503	DP.ext	MAP3K1
3.10129e-06	0.338619	0.153	0.307	0.038729	DP.ext	AFTPH
3.124e-06	0.50411	0.202	0.402	0.0390125	DP.ext	GNPTG
3.94056e-06	0.313466	0.176	0.351	0.0492097	DP.ext	HS2ST1
4.44026e-06	0.412995	0.147	0.302	0.0554499	DP.ext	PTEN
4.61141e-06	0.325675	0.147	0.302	0.0575873	DP.ext	VTA1
5.16803e-06	0.494848	0.349	0.671	0.0645383	DP.ext	HSPA5
5.49667e-06	0.307653	0.222	0.429	0.0686424	DP.ext	HOOK3
6.36159e-06	0.348096	0.245	0.472	0.0794436	DP.ext	KRR1
8.20326e-06	0.429273	0.156	0.311	0.102442	DP.ext	EML4
8.40521e-06	0.472189	0.159	0.317	0.104964	DP.ext	COPB2
1.00231e-05	0.453722	0.303	0.565	0.125169	DP.ext	TRA2B
1.00979e-05	0.425981	0.213	0.406	0.126103	DP.ext	FNDC4
1.03178e-05	0.410911	0.176	0.342	0.128849	DP.ext	MAT2A
1.0715e-05	0.462839	0.294	0.552	0.133809	DP.ext	ESF1
1.46939e-05	0.848544	0.559	0.747	0.183498	DP.ext	CELA1
1.60084e-05	0.382463	0.343	0.647	0.199913	DP.ext	HNRNPA3
1.81387e-05	0.433625	0.184	0.354	0.226516	DP.ext	TROVE2
2.37635e-05	0.555099	0.19	0.359	0.296758	DP.ext	VPS4B
2.43213e-05	0.500106	0.219	0.406	0.303725	DP.ext	RAD17
2.50286e-05	0.396062	0.225	0.419	0.312557	DP.ext	TSPYL1
2.64574e-05	0.527875	0.179	0.347	0.3304	DP.ext	DNAJC1
3.17127e-05	0.507924	0.311	0.576	0.396028	DP.ext	ACTN1
3.80244e-05	0.375123	0.239	0.445	0.474848	DP.ext	GNG3
3.87096e-05	0.485259	0.231	0.433	0.483405	DP.ext	PSME2
3.97639e-05	0.47836	0.28	0.513	0.496571	DP.ext	CTDSP2
5.17464e-05	0.425353	0.184	0.346	0.646209	DP.ext	RNMT
5.73363e-05	0.393544	0.343	0.629	0.716016	DP.ext	TAP1
6.12599e-05	0.460693	0.231	0.425	0.765014	DP.ext	ZNF644
6.58051e-05	0.453523	0.184	0.34	0.821774	DP.ext	KLHL9
7.2085e-05	0.439976	0.184	0.343	0.900198	DP.ext	ACAP2
7.38262e-05	0.425509	0.179	0.332	0.921942	DP.ext	BRD9
7.7123e-05	0.398249	0.176	0.33	0.963112	DP.ext	SAFB
8.60526e-05	0.467854	0.225	0.409	1	DP.ext	SRSF4
0.000103437	0.502411	0.176	0.328	1	DP.ext	KIAA2013
0.000112897	0.501203	0.262	0.477	1	DP.ext	PRPF8
0.000123251	0.448347	0.231	0.405	1	DP.ext	TOX
0.000146189	0.340854	0.375	0.69	1	DP.ext	TPR
0.000151953	0.477808	0.199	0.357	1	DP.ext	ARID4A
0.000171868	0.360087	0.184	0.335	1	DP.ext	SRSF11
0.000176348	0.408047	0.418	0.761	1	DP.ext	RTF1
0.000242477	0.476985	0.311	0.571	1	DP.ext	C1ORF35
0.000254351	0.480267	0.331	0.595	1	DP.ext	EIF3A
0.000256631	0.431139	0.245	0.432	1	DP.ext	EIF4EBP2
0.000264997	0.412243	0.288	0.517	1	DP.ext	C14ORF119
0.000274868	0.38152	0.798	0.964	1	DP.ext	HNRNPA2B1
0.000309566	0.495938	0.213	0.381	1	DP.ext	NUCB1
0.000339416	0.54792	0.231	0.412	1	DP.ext	PURB
0.000429761	0.367744	0.447	0.801	1	DP.ext	SEC62
0.000596967	0.297325	0.308	0.512	1	DP.ext	HIST1H1E
0.00066083	0.526342	0.259	0.443	1	DP.ext	POLR2A
0.000682841	0.596135	0.219	0.384	1	DP.ext	RNF20
0.000732982	0.510421	0.297	0.517	1	DP.ext	LCP2
0.00105843	0.43459	0.231	0.397	1	DP.ext	ITGB7
0.00146257	0.500997	0.317	0.55	1	DP.ext	PYCR2
0.00148681	0.612803	0.259	0.446	1	DP.ext	PURA
0.00179705	0.488637	0.372	0.655	1	DP.ext	WHSC1L1
0.00189608	0.548374	0.265	0.454	1	DP.ext	PHF14
0.0019766	0.592496	0.219	0.372	1	DP.ext	MAPK1
0.00242504	0.478527	0.66	0.934	1	DP.ext	TMEM14C
0.00398632	0.694645	0.608	0.862	1	DP.ext	SRSF7
0.00467023	0.560971	0.337	0.584	1	DP.ext	KCTD11
0.00542684	0.581414	0.254	0.422	1	DP.ext	SMC6
0.00674591	0.507487	0.349	0.609	1	DP.ext	TRAM1
0	2.6675	0.588	0.027	0	eCD4-SP	NR4A1
1.60835e-272	1.91038	0.574	0.107	2.00851e-268	eCD4-SP	REL
3.66824e-210	2.22908	0.457	0.083	4.58089e-206	eCD4-SP	RGS2
2.25311e-197	0.760507	0.23	0.02	2.81368e-193	eCD4-SP	BHLHE40
4.34131e-195	1.03377	0.433	0.077	5.42143e-191	eCD4-SP	RELB
1.91083e-181	1.35213	0.576	0.15	2.38624e-177	eCD4-SP	TNFRSF1B
1.19773e-165	1.46635	0.728	0.276	1.49572e-161	eCD4-SP	IER5
3.27778e-158	1.44642	0.688	0.236	4.09329e-154	eCD4-SP	GPR183
3.04045e-151	1.09674	0.279	0.042	3.79691e-147	eCD4-SP	GADD45B
5.89385e-150	0.634161	0.22	0.025	7.36024e-146	eCD4-SP	TGIF1
8.99368e-149	1.19489	0.199	0.02	1.12313e-144	eCD4-SP	FOS
2.67371e-148	0.66507	0.216	0.024	3.33893e-144	eCD4-SP	BIRC3
4.27904e-147	0.779779	0.264	0.037	5.34366e-143	eCD4-SP	STX11
2.83248e-140	0.840082	0.405	0.089	3.5372e-136	eCD4-SP	NFKB2
6.96337e-136	1.11513	0.213	0.026	8.69586e-132	eCD4-SP	BCL2A1
3.74492e-135	1.61574	0.311	0.057	4.67665e-131	eCD4-SP	FABP5
3.01457e-126	0.945435	0.366	0.08	3.76459e-122	eCD4-SP	SLC16A1
1.75235e-118	0.996337	0.478	0.141	2.18834e-114	eCD4-SP	REEP3
3.75063e-117	1.30786	0.707	0.317	4.68379e-113	eCD4-SP	RNF19A
8.18714e-112	1.13467	0.569	0.202	1.02241e-107	eCD4-SP	CREM
2.95385e-106	0.60133	0.213	0.033	3.68876e-102	eCD4-SP	AHR
1.09522e-100	1.25933	0.918	0.725	1.36771e-96	eCD4-SP	PARK7
5.12254e-91	1.01789	0.455	0.153	6.39703e-87	eCD4-SP	HIVEP3
1.53721e-90	1.14084	0.908	0.67	1.91967e-86	eCD4-SP	CD27
3.02032e-87	0.648123	0.332	0.087	3.77178e-83	eCD4-SP	NFKB1
2.24474e-80	0.673621	0.19	0.034	2.80323e-76	eCD4-SP	SLC39A1
3.80029e-79	0.727148	0.962	0.802	4.74581e-75	eCD4-SP	POMP
1.18788e-77	1.22448	0.504	0.215	1.48342e-73	eCD4-SP	C21ORF59
2.12733e-76	0.892527	0.914	0.639	2.65661e-72	eCD4-SP	SH3BGRL3
7.20378e-76	1.35498	0.281	0.073	8.99608e-72	eCD4-SP	TNF
4.64341e-74	0.538263	0.246	0.058	5.79869e-70	eCD4-SP	CD320
2.04389e-72	1.40042	0.588	0.3	2.55241e-68	eCD4-SP	NFKBIA
3.06559e-72	0.838941	0.902	0.727	3.82831e-68	eCD4-SP	DDX21
4.16812e-72	0.532786	0.201	0.041	5.20515e-68	eCD4-SP	NFATC1
9.48318e-72	0.878957	0.817	0.471	1.18426e-67	eCD4-SP	CD2
3.76653e-71	0.54791	0.209	0.044	4.70365e-67	eCD4-SP	TNFAIP3
6.38303e-71	0.907453	0.682	0.374	7.97112e-67	eCD4-SP	EMC3
1.11408e-68	1.00831	0.838	0.559	1.39126e-64	eCD4-SP	PTGER4
1.48087e-66	0.797657	0.557	0.262	1.84931e-62	eCD4-SP	LYAR
1.5534e-66	0.851671	0.672	0.385	1.93989e-62	eCD4-SP	EXOSC5
8.01747e-64	0.816805	0.506	0.228	1.00122e-59	eCD4-SP	ZNF593
3.49303e-61	1.16171	0.962	0.807	4.36209e-57	eCD4-SP	DUSP2
1.83e-60	0.69532	0.869	0.685	2.2853e-56	eCD4-SP	G3BP1
2.19791e-60	0.482468	0.244	0.065	2.74475e-56	eCD4-SP	NFKBIE
5.95442e-60	0.542942	0.281	0.085	7.43588e-56	eCD4-SP	CCDC86
1.37485e-59	0.790637	0.468	0.197	1.71691e-55	eCD4-SP	KDM6B
4.98914e-59	1.1008	0.325	0.112	6.23043e-55	eCD4-SP	CD40LG
1.05718e-58	0.507561	0.204	0.049	1.3202e-54	eCD4-SP	EVI2A
1.7891e-56	0.682268	0.398	0.16	2.23422e-52	eCD4-SP	RRS1
1.62281e-55	1.53752	0.832	0.641	2.02656e-51	eCD4-SP	GSTP1
8.25035e-55	0.870657	0.731	0.497	1.0303e-50	eCD4-SP	TMEM123
1.51068e-54	0.689544	0.555	0.289	1.88653e-50	eCD4-SP	NFKBIB
1.55347e-54	0.774878	0.504	0.246	1.93998e-50	eCD4-SP	APEX1
1.50236e-53	0.793369	0.606	0.346	1.87615e-49	eCD4-SP	GTPBP4
1.93684e-51	0.758933	0.796	0.595	2.41872e-47	eCD4-SP	ODC1
4.57517e-51	0.802528	0.778	0.566	5.71347e-47	eCD4-SP	HINT1
2.62114e-50	0.750964	0.553	0.306	3.27328e-46	eCD4-SP	GAR1
5.99432e-50	0.63875	0.609	0.322	7.48571e-46	eCD4-SP	RFTN1
7.03506e-50	0.636799	0.623	0.358	8.78538e-46	eCD4-SP	MRPS28
4.74666e-49	0.597066	0.89	0.74	5.92763e-45	eCD4-SP	SNU13
8.42806e-49	0.649967	0.818	0.596	1.0525e-44	eCD4-SP	DDX18
1.29399e-48	0.57279	0.419	0.181	1.61593e-44	eCD4-SP	SRM
4.84646e-47	0.730474	0.473	0.229	6.05226e-43	eCD4-SP	LRMP
5.6501e-47	0.649564	0.305	0.112	7.05585e-43	eCD4-SP	CD44
7.90303e-47	0.674491	0.525	0.274	9.86931e-43	eCD4-SP	FSCN1
1.31143e-46	0.641798	0.806	0.586	1.63772e-42	eCD4-SP	LSM2
2.07713e-45	0.836267	0.684	0.456	2.59391e-41	eCD4-SP	RBM17
2.13416e-45	0.602931	0.93	0.767	2.66514e-41	eCD4-SP	NPM3
2.75509e-45	0.677337	0.452	0.219	3.44056e-41	eCD4-SP	RRP15
6.32444e-45	0.769523	0.709	0.498	7.89796e-41	eCD4-SP	NIFK
9.37078e-45	0.708758	0.799	0.597	1.17022e-40	eCD4-SP	CALR
1.01876e-44	0.676606	0.627	0.395	1.27222e-40	eCD4-SP	NHP2
1.02186e-44	0.519632	0.344	0.14	1.2761e-40	eCD4-SP	GRWD1
3.00927e-44	0.616006	0.775	0.553	3.75798e-40	eCD4-SP	PHB2
3.42947e-44	0.643054	0.578	0.334	4.28273e-40	eCD4-SP	MRPL12
5.38688e-44	0.629834	0.77	0.537	6.72713e-40	eCD4-SP	DENR
5.96857e-43	0.644115	0.522	0.268	7.45355e-39	eCD4-SP	CYTIP
2.47036e-42	0.631735	0.77	0.538	3.08498e-38	eCD4-SP	NOP58
2.67497e-42	0.622885	0.442	0.212	3.34051e-38	eCD4-SP	VAMP4
6.35373e-42	0.47348	0.272	0.097	7.93453e-38	eCD4-SP	KLF9
1.8061e-41	0.514685	0.871	0.69	2.25545e-37	eCD4-SP	SEP15
3.46484e-41	0.597013	0.264	0.095	4.32689e-37	eCD4-SP	DUSP5
3.78228e-41	0.514247	0.366	0.161	4.72331e-37	eCD4-SP	POLR1C
4.16011e-41	0.708816	0.684	0.451	5.19515e-37	eCD4-SP	MANF
5.22525e-41	0.69914	0.77	0.586	6.52529e-37	eCD4-SP	NOL7
6.14184e-41	0.562258	0.803	0.582	7.66993e-37	eCD4-SP	EIF3E
7.46452e-41	0.648293	0.696	0.476	9.3217e-37	eCD4-SP	ATP5D
1.10497e-40	0.560983	0.466	0.24	1.37989e-36	eCD4-SP	NOP16
1.58199e-40	0.534411	0.305	0.122	1.97559e-36	eCD4-SP	SKIL
4.84974e-40	0.570386	0.803	0.571	6.05635e-36	eCD4-SP	HN1
5.12191e-40	0.770374	0.864	0.713	6.39624e-36	eCD4-SP	ARF6
9.28777e-40	0.527276	0.913	0.758	1.15986e-35	eCD4-SP	CSTB
1.17573e-39	0.744285	0.775	0.586	1.46826e-35	eCD4-SP	C1QBP
4.99893e-39	0.42281	0.328	0.137	6.24267e-35	eCD4-SP	NTMT1
7.5144e-39	0.69984	0.487	0.263	9.38398e-35	eCD4-SP	ASB13
7.05336e-38	0.550846	0.417	0.205	8.80824e-34	eCD4-SP	JOSD1
7.56045e-38	0.570932	0.857	0.67	9.44149e-34	eCD4-SP	GPX1
9.35014e-38	0.61822	0.614	0.384	1.16765e-33	eCD4-SP	PRKAR2A
4.86185e-37	0.430734	0.293	0.118	6.07148e-33	eCD4-SP	ENDOG
5.40581e-37	0.449189	0.387	0.181	6.75077e-33	eCD4-SP	WDR46
1.53963e-36	0.537302	0.805	0.623	1.92268e-32	eCD4-SP	HSPA9
2.51492e-36	0.676222	0.346	0.158	3.14063e-32	eCD4-SP	CWC27
3.6124e-36	0.531193	0.867	0.691	4.51117e-32	eCD4-SP	SNRPF
5.95246e-36	1.042	0.553	0.331	7.43343e-32	eCD4-SP	CD69
1.10896e-35	0.533376	0.817	0.614	1.38487e-31	eCD4-SP	HNRNPA1
2.09851e-35	0.90602	0.387	0.193	2.62062e-31	eCD4-SP	GLB1
2.50297e-35	0.567637	0.74	0.527	3.12571e-31	eCD4-SP	BZW2
3.08296e-35	0.589632	0.628	0.414	3.85e-31	eCD4-SP	PPAN-P2RY11
5.41391e-35	0.520178	0.832	0.675	6.76089e-31	eCD4-SP	NME1
7.73569e-35	0.56828	0.588	0.373	9.66034e-31	eCD4-SP	RUVBL1
2.09567e-34	0.645711	0.478	0.268	2.61707e-30	eCD4-SP	B3GALT6
3.27413e-34	0.472857	0.36	0.17	4.08873e-30	eCD4-SP	RCL1
6.91558e-34	0.58242	0.724	0.529	8.63618e-30	eCD4-SP	RPS19BP1
8.4239e-34	0.45047	0.271	0.11	1.05198e-29	eCD4-SP	FKBP11
1.59809e-33	0.505329	0.511	0.292	1.99569e-29	eCD4-SP	FBL
2.17853e-33	0.459126	0.337	0.155	2.72055e-29	eCD4-SP	PWP2
2.76716e-33	0.532916	0.64	0.425	3.45563e-29	eCD4-SP	NUTF2
3.83976e-33	0.550502	0.829	0.657	4.79509e-29	eCD4-SP	HSPA5
3.99244e-33	0.485464	0.614	0.399	4.98576e-29	eCD4-SP	MRPS16
9.36189e-33	0.648887	0.548	0.355	1.16911e-28	eCD4-SP	PPID
1.26751e-32	0.540359	0.358	0.172	1.58287e-28	eCD4-SP	IFNAR2
1.95028e-32	0.355851	0.295	0.124	2.43551e-28	eCD4-SP	WDR55
2.97007e-32	0.504761	0.59	0.373	3.70902e-28	eCD4-SP	SPPL2A
3.40024e-32	0.409564	0.286	0.12	4.24622e-28	eCD4-SP	TIAM1
3.68897e-32	0.518453	0.712	0.515	4.60678e-28	eCD4-SP	MAGOHB
4.10551e-32	0.435295	0.373	0.18	5.12696e-28	eCD4-SP	SDAD1
1.50048e-31	0.482416	0.689	0.473	1.8738e-27	eCD4-SP	DNAJB11
5.16839e-31	0.575835	0.346	0.166	6.45429e-27	eCD4-SP	CTSC
5.50344e-31	0.460361	0.578	0.36	6.8727e-27	eCD4-SP	DCAF13
5.89401e-31	0.492765	0.773	0.564	7.36044e-27	eCD4-SP	MAGOH
6.31673e-31	0.619655	0.738	0.544	7.88833e-27	eCD4-SP	SOX4
8.52793e-31	0.675234	0.553	0.345	1.06497e-26	eCD4-SP	ITK
1.03148e-30	0.534807	0.55	0.335	1.28811e-26	eCD4-SP	PDIA4
2.49838e-30	0.477138	0.632	0.417	3.11997e-26	eCD4-SP	WDR74
2.53977e-30	0.444516	0.298	0.134	3.17167e-26	eCD4-SP	MYBBP1A
3.12579e-30	0.476594	0.337	0.159	3.90349e-26	eCD4-SP	SERTAD1
3.42376e-30	0.53593	0.496	0.3	4.2756e-26	eCD4-SP	MRPS18B
4.25668e-30	0.604486	0.298	0.133	5.31575e-26	eCD4-SP	GCNT1
5.50187e-30	0.41207	0.333	0.158	6.87073e-26	eCD4-SP	BAZ1A
1.76172e-29	0.483107	0.525	0.319	2.20004e-25	eCD4-SP	NDUFAF4
7.22487e-29	0.484198	0.698	0.456	9.02242e-25	eCD4-SP	FANCD2
9.38391e-29	0.360615	0.276	0.12	1.17186e-24	eCD4-SP	NOP2
1.35011e-28	0.549909	0.639	0.433	1.68602e-24	eCD4-SP	PGK1
1.92937e-28	0.52522	0.719	0.515	2.40939e-24	eCD4-SP	TGFB1
2.29929e-28	0.426698	0.389	0.206	2.87136e-24	eCD4-SP	CLPP
6.38188e-28	0.523035	0.473	0.289	7.96969e-24	eCD4-SP	TOMM40
1.73558e-27	0.595727	0.733	0.552	2.1674e-23	eCD4-SP	SREK1IP1
3.60362e-27	0.441868	0.574	0.363	4.5002e-23	eCD4-SP	PPP1R16B
3.79133e-27	0.414869	0.51	0.306	4.73461e-23	eCD4-SP	GCSH
4.39513e-27	0.752544	0.736	0.531	5.48864e-23	eCD4-SP	PPA1
5.7321e-27	0.819004	0.377	0.209	7.15825e-23	eCD4-SP	HNRNPLL
3.6095e-26	0.478988	0.67	0.495	4.50754e-22	eCD4-SP	C11ORF98
3.92554e-26	0.474679	0.761	0.579	4.90221e-22	eCD4-SP	LSM5
4.78534e-26	0.3377	0.307	0.148	5.97593e-22	eCD4-SP	TIMM8A
6.27916e-26	0.497655	0.738	0.579	7.84142e-22	eCD4-SP	MRPL17
8.51955e-26	0.488389	0.541	0.354	1.06392e-21	eCD4-SP	WDR43
9.42356e-26	0.395723	0.302	0.146	1.17681e-21	eCD4-SP	SNRNP25
1.19054e-25	0.44416	0.558	0.348	1.48674e-21	eCD4-SP	DNAJA1
1.19101e-25	0.541294	0.576	0.403	1.48733e-21	eCD4-SP	PHB
1.37033e-25	0.401621	0.403	0.222	1.71127e-21	eCD4-SP	TWISTNB
1.39777e-25	0.395675	0.379	0.201	1.74554e-21	eCD4-SP	ADIPOR2
3.15633e-25	0.42693	0.574	0.378	3.94162e-21	eCD4-SP	EIF2S1
3.44251e-25	0.350483	0.36	0.186	4.29901e-21	eCD4-SP	NGDN
3.66512e-25	0.505323	0.736	0.553	4.577e-21	eCD4-SP	GDI2
4.59161e-25	0.412362	0.34	0.176	5.73401e-21	eCD4-SP	DDX10
8.88618e-25	0.433711	0.496	0.31	1.10971e-20	eCD4-SP	PNO1
9.23924e-25	0.481683	0.36	0.193	1.1538e-20	eCD4-SP	UGP2
1.18738e-24	0.355353	0.312	0.155	1.4828e-20	eCD4-SP	FAM136A
1.32624e-24	0.784713	0.597	0.416	1.6562e-20	eCD4-SP	GSTM3
1.37586e-24	0.432366	0.522	0.331	1.71817e-20	eCD4-SP	YRDC
1.44759e-24	0.51638	0.534	0.358	1.80774e-20	eCD4-SP	SNRPA1
3.08895e-24	0.421898	0.773	0.569	3.85748e-20	eCD4-SP	TXN
3.42993e-24	0.462049	0.6	0.418	4.2833e-20	eCD4-SP	POLR2F
5.54033e-24	0.488468	0.525	0.351	6.91876e-20	eCD4-SP	MPHOSPH10
6.4843e-24	0.379531	0.468	0.278	8.09759e-20	eCD4-SP	LTV1
1.58096e-23	0.427276	0.866	0.711	1.9743e-19	eCD4-SP	HAX1
1.9418e-23	0.423399	0.483	0.299	2.42492e-19	eCD4-SP	AURKAIP1
1.94613e-23	0.383847	0.6	0.4	2.43033e-19	eCD4-SP	TMEM160
2.6607e-23	0.391111	0.511	0.321	3.32268e-19	eCD4-SP	PEX3
3.71204e-23	0.387082	0.597	0.389	4.6356e-19	eCD4-SP	HSBP1
4.03989e-23	0.391943	0.426	0.246	5.04501e-19	eCD4-SP	NABP1
4.3404e-23	0.376502	0.321	0.165	5.42029e-19	eCD4-SP	QTRT1
4.77661e-23	0.462014	0.59	0.4	5.96503e-19	eCD4-SP	SEC61A1
5.82292e-23	0.403558	0.344	0.187	7.27167e-19	eCD4-SP	TFRC
6.49849e-23	0.408591	0.342	0.185	8.11531e-19	eCD4-SP	NOLC1
7.14298e-23	0.387039	0.805	0.631	8.92015e-19	eCD4-SP	NDFIP2
7.52045e-23	0.438979	0.417	0.245	9.39154e-19	eCD4-SP	CINP
7.90135e-23	0.370571	0.384	0.219	9.86721e-19	eCD4-SP	ACTL6A
7.92695e-23	0.437304	0.616	0.441	9.89918e-19	eCD4-SP	ENY2
8.36348e-23	0.459783	0.529	0.36	1.04443e-18	eCD4-SP	UTP11
8.45771e-23	0.407056	0.447	0.269	1.0562e-18	eCD4-SP	NOB1
1.49927e-22	0.437751	0.583	0.402	1.87229e-18	eCD4-SP	GSPT1
1.54584e-22	0.401358	0.459	0.285	1.93044e-18	eCD4-SP	TOMM70
2.10147e-22	0.399149	0.412	0.242	2.62432e-18	eCD4-SP	WBSCR22
2.91236e-22	0.376726	0.326	0.17	3.63696e-18	eCD4-SP	OSTM1
3.09297e-22	0.432397	0.524	0.344	3.8625e-18	eCD4-SP	HSPD1
4.86178e-22	0.378778	0.335	0.181	6.07139e-18	eCD4-SP	PROSC
5.85374e-22	0.428716	0.59	0.411	7.31016e-18	eCD4-SP	REXO2
7.38779e-22	0.423335	0.464	0.289	9.22588e-18	eCD4-SP	VAMP3
1.50518e-21	0.394752	0.503	0.322	1.87967e-17	eCD4-SP	VTI1B
1.5639e-21	0.393252	0.436	0.268	1.953e-17	eCD4-SP	RPF1
1.72804e-21	0.439415	0.536	0.365	2.15798e-17	eCD4-SP	AMD1
1.78607e-21	0.391098	0.647	0.458	2.23044e-17	eCD4-SP	LAP3
1.97709e-21	0.423159	0.836	0.678	2.469e-17	eCD4-SP	HSP90B1
2.27589e-21	0.437087	0.36	0.204	2.84213e-17	eCD4-SP	HILPDA
3.38417e-21	0.368895	0.719	0.528	4.22616e-17	eCD4-SP	DDX39A
3.77052e-21	0.366792	0.415	0.247	4.70863e-17	eCD4-SP	UTP18
4.24071e-21	0.415336	0.443	0.275	5.2958e-17	eCD4-SP	SMS
5.18495e-21	0.421726	0.52	0.346	6.47497e-17	eCD4-SP	SDF2L1
7.99393e-21	0.331064	0.391	0.225	9.98282e-17	eCD4-SP	RRP9
1.14026e-20	0.346438	0.354	0.199	1.42395e-16	eCD4-SP	HSPH1
1.14737e-20	0.405793	0.635	0.451	1.43284e-16	eCD4-SP	EXOSC8
1.27554e-20	0.358257	0.34	0.187	1.59289e-16	eCD4-SP	FTSJ3
1.59042e-20	0.3687	0.667	0.493	1.98612e-16	eCD4-SP	SRA1
2.21432e-20	0.396021	0.742	0.566	2.76524e-16	eCD4-SP	HYPK
2.64634e-20	0.374054	0.558	0.374	3.30475e-16	eCD4-SP	SARS
2.8029e-20	0.347536	0.365	0.211	3.50026e-16	eCD4-SP	PTRH2
3.0433e-20	0.373113	0.805	0.637	3.80048e-16	eCD4-SP	MRPS21
3.16693e-20	0.475898	0.449	0.279	3.95487e-16	eCD4-SP	TCEAL9
3.42577e-20	0.357007	0.613	0.436	4.27811e-16	eCD4-SP	SMIM12
4.91028e-20	0.441469	0.668	0.504	6.13195e-16	eCD4-SP	BOLA3
5.82461e-20	0.543489	0.805	0.639	7.27377e-16	eCD4-SP	SOCS1
6.4104e-20	0.413297	0.712	0.54	8.00531e-16	eCD4-SP	ESF1
6.79475e-20	0.35466	0.651	0.449	8.48528e-16	eCD4-SP	SLC25A5
1.65181e-19	0.428142	0.454	0.293	2.06278e-15	eCD4-SP	NPM1
3.18683e-19	0.362885	0.415	0.252	3.97971e-15	eCD4-SP	PFAS
4.12138e-19	0.402951	0.522	0.366	5.14678e-15	eCD4-SP	EEF1E1
4.61532e-19	0.378592	0.482	0.311	5.76361e-15	eCD4-SP	CD5
4.75012e-19	0.371479	0.754	0.591	5.93195e-15	eCD4-SP	PHPT1
1.1508e-18	0.328418	0.66	0.488	1.43712e-14	eCD4-SP	MRPL40
1.82549e-18	0.341403	0.716	0.548	2.27967e-14	eCD4-SP	XRN2
2.18129e-18	0.303642	0.899	0.745	2.724e-14	eCD4-SP	SPCS2
7.70512e-18	0.367496	0.461	0.298	9.62215e-14	eCD4-SP	NXT1
7.735e-18	0.357964	0.56	0.391	9.65947e-14	eCD4-SP	TIMM10B
1.33134e-17	0.364485	0.627	0.465	1.66258e-13	eCD4-SP	MCTS1
1.33335e-17	0.355475	0.499	0.338	1.66509e-13	eCD4-SP	RILPL2
1.76882e-17	0.367816	0.677	0.522	2.2089e-13	eCD4-SP	SSR1
1.90681e-17	0.306982	0.684	0.51	2.38122e-13	eCD4-SP	SELT
2.76218e-17	0.468494	0.768	0.604	3.44941e-13	eCD4-SP	MARCKSL1
2.85105e-17	0.351044	0.752	0.599	3.56039e-13	eCD4-SP	TCEA1
3.61852e-17	0.339292	0.422	0.27	4.51881e-13	eCD4-SP	TMEM126B
3.67427e-17	0.318604	0.455	0.297	4.58842e-13	eCD4-SP	G6PC3
5.39114e-17	0.362618	0.504	0.337	6.73245e-13	eCD4-SP	ZBTB1
7.69534e-17	0.362198	0.45	0.298	9.60994e-13	eCD4-SP	MKKS
7.75615e-17	0.346714	0.588	0.426	9.68588e-13	eCD4-SP	DDRGK1
8.02311e-17	0.354255	0.471	0.312	1.00193e-12	eCD4-SP	PIGY
1.27406e-16	0.380557	0.536	0.386	1.59104e-12	eCD4-SP	PUM3
1.38092e-16	0.339622	0.606	0.453	1.72449e-12	eCD4-SP	DNAJA2
2.27275e-16	0.311462	0.455	0.299	2.83821e-12	eCD4-SP	SRPRB
2.4717e-16	0.333852	0.538	0.375	3.08666e-12	eCD4-SP	TAF13
4.30781e-16	0.347402	0.469	0.314	5.37959e-12	eCD4-SP	ZCCHC9
4.95847e-16	0.357388	0.586	0.42	6.19214e-12	eCD4-SP	SNRPD1
1.20279e-15	0.307092	0.497	0.345	1.50204e-11	eCD4-SP	ATAD1
1.2041e-15	0.34748	0.628	0.466	1.50369e-11	eCD4-SP	ACTR2
1.39233e-15	0.369631	0.532	0.382	1.73875e-11	eCD4-SP	URI1
1.78221e-15	0.310719	0.654	0.486	2.22562e-11	eCD4-SP	BUB3
3.30573e-15	0.294463	0.607	0.442	4.1282e-11	eCD4-SP	TSN
3.72265e-15	0.323901	0.635	0.481	4.64884e-11	eCD4-SP	TUFM
6.30564e-15	0.297199	0.534	0.375	7.87448e-11	eCD4-SP	DDX27
6.6402e-15	0.271614	0.555	0.391	8.29228e-11	eCD4-SP	ELAVL1
7.92344e-15	0.297354	0.494	0.34	9.89479e-11	eCD4-SP	RP9
1.00489e-14	0.308741	0.567	0.414	1.25491e-10	eCD4-SP	TCP1
1.5782e-14	0.316408	0.497	0.346	1.97085e-10	eCD4-SP	HACD3
1.62512e-14	0.302201	0.49	0.336	2.02945e-10	eCD4-SP	RANBP1
2.67364e-14	0.271051	0.712	0.54	3.33884e-10	eCD4-SP	COMMD3
6.91756e-14	0.265004	0.492	0.338	8.63865e-10	eCD4-SP	JAGN1
7.43276e-14	0.274309	0.555	0.402	9.28203e-10	eCD4-SP	LRRC59
7.85395e-14	0.272882	0.681	0.525	9.80801e-10	eCD4-SP	SFT2D1
8.30748e-14	0.309099	0.52	0.369	1.03744e-09	eCD4-SP	OLA1
9.08909e-14	0.277618	0.654	0.49	1.13505e-09	eCD4-SP	SRSF6
9.40331e-14	0.29928	0.602	0.447	1.17428e-09	eCD4-SP	SCOC
9.57753e-14	0.285554	0.576	0.419	1.19604e-09	eCD4-SP	PSMD12
1.16265e-13	0.274079	0.679	0.527	1.45192e-09	eCD4-SP	MESDC2
1.31005e-13	0.336214	0.609	0.449	1.63599e-09	eCD4-SP	ANP32E
4.78311e-13	0.251595	0.525	0.374	5.97315e-09	eCD4-SP	YTHDF2
2.49983e-11	0.257386	0.677	0.524	3.12179e-07	eCD4-SP	RAB8B
0	1.88831	0.604	0.008	0	DN2/3	PVALB
0	1.63086	0.67	0.02	0	DN2/3	CAPSL
0	0.816753	0.467	0.013	0	DN2/3	CD34
0	0.76069	0.33	0.002	0	DN2/3	ERG
0	0.651312	0.341	0.008	0	DN2/3	PLXNB3
0	0.584385	0.401	0.014	0	DN2/3	SPARC
0	0.467224	0.253	0.001	0	DN2/3	C1ORF87
0	0.347364	0.198	0.001	0	DN2/3	STEAP3
7.25495e-292	2.61045	0.923	0.102	9.05998e-288	DN2/3	TARP
3.33644e-285	0.550394	0.313	0.009	4.16654e-281	DN2/3	OLFML1
2.33507e-264	0.65897	0.423	0.02	2.91604e-260	DN2/3	MYO1B
2.094e-263	1.7586	0.819	0.087	2.61499e-259	DN2/3	NPDC1
5.23517e-237	1.73011	0.802	0.091	6.53768e-233	DN2/3	MYL10
1.72658e-230	0.771291	0.418	0.023	2.15615e-226	DN2/3	HMGA2
3.62334e-220	0.339691	0.187	0.004	4.52483e-216	DN2/3	RAB20
1.75876e-208	0.322576	0.176	0.004	2.19634e-204	DN2/3	BCL11A
6.48686e-208	1.03569	0.555	0.046	8.1008e-204	DN2/3	GPM6B
5.28298e-196	2.44235	0.654	0.072	6.59738e-192	DN2/3	JCHAIN
5.48508e-181	0.430723	0.192	0.005	6.84977e-177	DN2/3	SLC39A5
3.67822e-179	0.47094	0.302	0.015	4.59337e-175	DN2/3	SLC16A7
5.94838e-169	1.08632	0.555	0.056	7.42834e-165	DN2/3	CHP2
1.27459e-163	2.01591	0.863	0.161	1.5917e-159	DN2/3	JAML
9.6467e-161	0.711863	0.198	0.007	1.20468e-156	DN2/3	SEPP1
8.7403e-151	0.334729	0.17	0.005	1.09149e-146	DN2/3	HTRA3
9.64395e-146	0.991181	0.533	0.06	1.20434e-141	DN2/3	DDAH2
3.57316e-135	0.263769	0.176	0.007	4.46216e-131	DN2/3	FFAR4
2.03934e-133	1.21967	0.599	0.083	2.54672e-129	DN2/3	MEFV
1.82983e-117	1.4699	0.621	0.1	2.28509e-113	DN2/3	HES1
5.47243e-117	0.320411	0.165	0.007	6.83397e-113	DN2/3	CATSPERG
3.46192e-116	0.343709	0.22	0.012	4.32325e-112	DN2/3	SH3GL2
2.62024e-112	0.636204	0.418	0.047	3.27216e-108	DN2/3	SHE
1.41637e-110	0.270345	0.231	0.015	1.76876e-106	DN2/3	SMKR1
1.30428e-109	0.34301	0.214	0.012	1.62878e-105	DN2/3	NPR2
1.09067e-106	0.745656	0.401	0.045	1.36203e-102	DN2/3	TMEM221
3.27577e-103	1.118	0.555	0.091	4.09078e-99	DN2/3	PHGDH
2.83843e-98	2.06659	0.945	0.363	3.54463e-94	DN2/3	STARD3NL
3.63626e-91	0.456188	0.22	0.016	4.54096e-87	DN2/3	SLC18A2
2.7538e-90	0.646507	0.418	0.056	3.43894e-86	DN2/3	METRN
6.61804e-90	1.444	0.791	0.21	8.2646e-86	DN2/3	FAM132A
1.68228e-87	1.07457	0.549	0.098	2.10083e-83	DN2/3	VCAN
3.7847e-87	0.935933	0.577	0.107	4.72633e-83	DN2/3	EEFSEC
8.77695e-87	1.57145	0.912	0.304	1.09607e-82	DN2/3	SLA2
4.6212e-86	0.329527	0.198	0.014	5.77096e-82	DN2/3	ATP6AP1L
2.14937e-85	0.317654	0.225	0.018	2.68413e-81	DN2/3	KIF5C
4.06775e-84	0.521698	0.341	0.04	5.07981e-80	DN2/3	DDAH1
1.11204e-81	0.417355	0.214	0.017	1.38872e-77	DN2/3	FUT7
1.5329e-79	2.09573	0.956	0.547	1.91428e-75	DN2/3	CD9
2.08106e-78	1.7354	0.758	0.223	2.59882e-74	DN2/3	ASPSCR1
1.20247e-76	0.927076	0.599	0.131	1.50164e-72	DN2/3	AHSG
1.3084e-76	1.78353	0.984	0.578	1.63394e-72	DN2/3	SAG
1.53759e-74	0.372954	0.17	0.012	1.92014e-70	DN2/3	KIT
3.836e-70	1.07935	0.676	0.169	4.7904e-66	DN2/3	LAMB1
4.46309e-66	1.16999	0.808	0.285	5.57351e-62	DN2/3	ANXA5
4.46522e-64	0.604192	0.418	0.073	5.57616e-60	DN2/3	EPSTI1
4.36095e-62	0.859196	0.593	0.144	5.44595e-58	DN2/3	EMB
6.05439e-61	0.31396	0.247	0.029	7.56072e-57	DN2/3	LRRTM4
3.41329e-60	1.44567	0.808	0.291	4.26252e-56	DN2/3	PTCRA
3.91492e-60	1.25408	0.989	0.488	4.88895e-56	DN2/3	PYCARD
1.03639e-59	1.11671	0.753	0.238	1.29424e-55	DN2/3	LY6E
7.78016e-59	0.291324	0.198	0.02	9.71586e-55	DN2/3	AADAC
8.67065e-58	0.647964	0.396	0.075	1.08279e-53	DN2/3	ROPN1L
1.44109e-56	0.838888	0.665	0.191	1.79963e-52	DN2/3	LAPTM4B
7.49022e-56	0.438084	0.319	0.051	9.35379e-52	DN2/3	CKAP4
5.70492e-55	0.824755	0.659	0.193	7.12431e-51	DN2/3	TMEM98
1.89033e-54	0.61293	0.555	0.137	2.36065e-50	DN2/3	GSE1
4.66942e-54	0.318282	0.242	0.031	5.83117e-50	DN2/3	WFDC1
7.9008e-54	0.573675	0.473	0.102	9.86652e-50	DN2/3	TMEM25
4.42218e-53	0.405045	0.297	0.046	5.52242e-49	DN2/3	NME4
8.89653e-53	1.12612	0.874	0.366	1.111e-48	DN2/3	GYPC
4.28178e-50	0.417377	0.352	0.064	5.34709e-46	DN2/3	PROM1
7.27819e-50	0.372049	0.225	0.03	9.089e-46	DN2/3	E2F1
3.6737e-48	0.564752	0.473	0.112	4.58772e-44	DN2/3	UCK2
2.01681e-47	0.734645	0.61	0.177	2.5186e-43	DN2/3	DDX10
2.27914e-46	0.687145	0.489	0.123	2.8462e-42	DN2/3	RIMKLB
5.14262e-46	0.634172	0.621	0.183	6.4221e-42	DN2/3	ZEB1
5.99004e-46	0.783417	0.577	0.166	7.48036e-42	DN2/3	NOTCH1
7.02591e-46	0.324758	0.22	0.03	8.77396e-42	DN2/3	TGIF1
9.45924e-46	0.421214	0.357	0.072	1.18127e-41	DN2/3	CBFA2T3
1.1886e-45	0.344421	0.214	0.029	1.48432e-41	DN2/3	CXXC5
5.09604e-45	0.889837	0.956	0.439	6.36393e-41	DN2/3	ZNF438
9.17408e-45	0.422188	0.308	0.057	1.14566e-40	DN2/3	ANKRD35
4.95531e-44	0.506113	0.511	0.134	6.18819e-40	DN2/3	SCCPDH
4.40564e-43	0.344775	0.302	0.056	5.50176e-39	DN2/3	GMPR
1.95679e-41	0.323383	0.346	0.071	2.44364e-37	DN2/3	ACAP3
4.82773e-41	0.524654	0.495	0.132	6.02887e-37	DN2/3	TMEM52
4.0634e-40	0.380263	0.247	0.042	5.07437e-36	DN2/3	OAF
1.04835e-39	0.632445	0.522	0.15	1.30918e-35	DN2/3	CCP110
1.5621e-39	0.957043	0.962	0.557	1.95076e-35	DN2/3	MSI2
5.72896e-38	0.259011	0.275	0.051	7.15433e-34	DN2/3	LIPG
2.02714e-37	0.709792	0.495	0.146	2.53149e-33	DN2/3	TST
2.59581e-37	0.564471	0.484	0.138	3.24164e-33	DN2/3	HSD17B1
4.13899e-37	0.500258	0.429	0.112	5.16877e-33	DN2/3	FKBP11
6.68198e-37	0.901426	0.951	0.619	8.34445e-33	DN2/3	MGST3
7.67202e-37	0.347505	0.297	0.061	9.58082e-33	DN2/3	HSPA1A
9.71142e-36	0.293012	0.203	0.032	1.21276e-31	DN2/3	PHYH
3.31219e-35	0.891237	0.967	0.79	4.13626e-31	DN2/3	NCL
4.73087e-35	0.464916	0.319	0.074	5.90792e-31	DN2/3	KCNQ2
5.52635e-35	0.473062	0.522	0.158	6.9013e-31	DN2/3	ZNF575
1.68499e-34	0.9338	0.923	0.596	2.10421e-30	DN2/3	STRA13
3.62382e-34	0.487565	0.484	0.142	4.52542e-30	DN2/3	MPST
5.92574e-34	0.524373	0.516	0.162	7.40006e-30	DN2/3	CCDC181
1.80995e-33	0.591673	0.505	0.161	2.26027e-29	DN2/3	RIDA
2.87494e-33	0.469122	0.604	0.204	3.59022e-29	DN2/3	N4BP3
3.43452e-33	0.76545	0.637	0.251	4.28902e-29	DN2/3	APEX1
4.32618e-33	0.518382	0.242	0.047	5.40253e-29	DN2/3	LMO4
7.05142e-33	0.552832	0.533	0.178	8.80582e-29	DN2/3	RNASEH2B
1.25329e-32	0.598889	0.681	0.258	1.5651e-28	DN2/3	EPB41L2
1.45219e-32	0.288392	0.264	0.054	1.8135e-28	DN2/3	SNTB2
4.51789e-32	0.790798	0.929	0.609	5.64194e-28	DN2/3	GADD45GIP1
7.22582e-32	0.310618	0.275	0.059	9.02361e-28	DN2/3	LRP8
4.0229e-31	0.442985	0.341	0.085	5.0238e-27	DN2/3	ANGPT1
5.74298e-31	0.622215	0.549	0.192	7.17184e-27	DN2/3	OAS1
8.67855e-31	0.528074	0.626	0.231	1.08378e-26	DN2/3	RHOH
2.22531e-30	0.391653	0.451	0.131	2.77896e-26	DN2/3	KCNIP3
9.20432e-30	0.734063	0.841	0.413	1.14944e-25	DN2/3	HES6
1.46717e-28	0.459243	0.418	0.125	1.8322e-24	DN2/3	NSUN6
2.4176e-28	0.397593	0.368	0.104	3.0191e-24	DN2/3	PRKAB2
6.27325e-28	0.459351	0.549	0.197	7.83403e-24	DN2/3	SVOPL
1.1729e-27	0.288453	0.236	0.051	1.46472e-23	DN2/3	SWAP70
1.85725e-27	0.659588	0.978	0.669	2.31934e-23	DN2/3	TFDP2
2.38807e-27	0.689833	0.593	0.235	2.98222e-23	DN2/3	ULK4
5.13857e-27	0.87146	0.907	0.515	6.41705e-23	DN2/3	STMN1
5.8581e-27	0.341603	0.374	0.108	7.31559e-23	DN2/3	NT5C3B
4.33444e-26	0.384139	0.412	0.129	5.41285e-22	DN2/3	B9D2
4.1016e-25	0.493053	0.698	0.292	5.12207e-21	DN2/3	VDAC3
4.72549e-25	0.412639	0.5	0.175	5.90119e-21	DN2/3	GSTM2
5.4778e-25	0.35275	0.363	0.108	6.84067e-21	DN2/3	TVP23A
6.56891e-25	0.807666	0.808	0.418	8.20326e-21	DN2/3	S100A4
7.95942e-25	0.306419	0.346	0.101	9.93972e-21	DN2/3	DGKD
8.03345e-25	0.286978	0.346	0.1	1.00322e-20	DN2/3	AUTS2
1.04735e-24	0.562607	0.637	0.275	1.30793e-20	DN2/3	PSMG4
1.32058e-24	0.386732	0.28	0.075	1.64914e-20	DN2/3	EIF4EBP1
7.14375e-24	0.403918	0.429	0.147	8.92111e-20	DN2/3	HIF1A
1.01774e-23	0.282208	0.341	0.101	1.27095e-19	DN2/3	MTHFD2
1.1442e-23	0.337182	0.258	0.065	1.42888e-19	DN2/3	BLNK
1.37301e-23	0.370436	0.407	0.134	1.71461e-19	DN2/3	HSPA2
1.63811e-23	0.3195	0.346	0.103	2.04567e-19	DN2/3	DBN1
1.71929e-23	0.288015	0.385	0.122	2.14705e-19	DN2/3	NFIC
2.01585e-23	0.375624	0.511	0.184	2.51739e-19	DN2/3	ZNF428
2.18073e-23	0.333887	0.418	0.139	2.72329e-19	DN2/3	CDK6
2.78838e-23	0.470721	0.698	0.301	3.48213e-19	DN2/3	ARPP21
3.6816e-23	0.313082	0.313	0.09	4.59758e-19	DN2/3	RAC3
4.73254e-23	0.564714	0.687	0.322	5.91e-19	DN2/3	PPA2
4.73323e-23	0.58895	0.901	0.499	5.91086e-19	DN2/3	CXCR4
7.19874e-23	0.640804	0.918	0.566	8.98979e-19	DN2/3	MGST1
8.79696e-23	0.25974	0.313	0.09	1.09856e-18	DN2/3	CCDC86
1.19665e-22	0.373146	0.566	0.221	1.49437e-18	DN2/3	GFI1
1.36316e-22	0.403719	0.423	0.146	1.70231e-18	DN2/3	ARL4A
1.43952e-22	0.313481	0.302	0.086	1.79767e-18	DN2/3	ARL8A
1.57022e-22	0.604023	0.978	0.781	1.96089e-18	DN2/3	PSMA6
2.47476e-22	0.44357	0.577	0.228	3.09048e-18	DN2/3	MSRB2
3.27358e-22	0.382744	0.39	0.132	4.08804e-18	DN2/3	RMI2
6.66231e-22	0.256213	0.297	0.085	8.3199e-18	DN2/3	PTOV1
8.37905e-22	0.466372	0.654	0.289	1.04638e-17	DN2/3	MRPL52
1.31321e-21	0.250247	0.286	0.081	1.63994e-17	DN2/3	LRRC42
1.65597e-21	0.280904	0.269	0.074	2.06798e-17	DN2/3	UBP1
2.07685e-21	0.319891	0.374	0.123	2.59357e-17	DN2/3	RALGDS
2.30382e-21	0.319648	0.286	0.082	2.87702e-17	DN2/3	GPRIN3
3.23054e-21	0.293902	0.335	0.105	4.0343e-17	DN2/3	ZNF358
3.24234e-21	0.426005	0.242	0.066	4.04904e-17	DN2/3	COX6A2
5.89052e-21	0.519055	0.637	0.291	7.35608e-17	DN2/3	TP53INP1
1.31169e-20	0.472517	0.61	0.271	1.63804e-16	DN2/3	B3GALT6
1.61511e-20	0.442426	0.588	0.246	2.01695e-16	DN2/3	ZFYVE21
2.31053e-20	0.628989	0.824	0.454	2.88539e-16	DN2/3	ADA
2.96017e-20	0.392474	0.632	0.273	3.69666e-16	DN2/3	HSPB11
6.42509e-20	0.582925	0.637	0.299	8.02365e-16	DN2/3	MCM7
9.51908e-20	0.392611	0.571	0.241	1.18874e-15	DN2/3	SAP30
1.27731e-19	0.367489	0.473	0.183	1.59511e-15	DN2/3	KCNMB4
1.61177e-19	0.269888	0.544	0.216	2.01278e-15	DN2/3	RIBC2
1.80861e-19	0.371707	0.489	0.194	2.2586e-15	DN2/3	FYTTD1
2.02474e-19	0.519231	0.67	0.32	2.52849e-15	DN2/3	IL7R
2.69308e-19	0.520614	0.973	0.739	3.36312e-15	DN2/3	PEBP1
3.51355e-19	0.429409	0.67	0.315	4.38772e-15	DN2/3	MRPL45
3.89107e-19	0.310132	0.302	0.096	4.85916e-15	DN2/3	SPATA24
6.5472e-19	0.250153	0.209	0.054	8.17615e-15	DN2/3	SKAP2
6.94297e-19	0.331106	0.352	0.122	8.67038e-15	DN2/3	ENDOG
7.31611e-19	0.267696	0.418	0.151	9.13636e-15	DN2/3	FAM98A
7.50112e-19	0.464598	0.841	0.447	9.36739e-15	DN2/3	TNFRSF18
8.42581e-19	0.254807	0.253	0.073	1.05222e-14	DN2/3	CRTAP
9.51673e-19	0.273776	0.341	0.113	1.18845e-14	DN2/3	PIK3R1
1.04521e-18	0.292817	0.473	0.182	1.30526e-14	DN2/3	MAGED1
1.06306e-18	0.285478	0.368	0.13	1.32754e-14	DN2/3	NAA16
1.07827e-18	0.461028	0.599	0.279	1.34655e-14	DN2/3	SNRPA
1.22136e-18	0.303873	0.445	0.17	1.52524e-14	DN2/3	AASDHPPT
1.33777e-18	0.378407	0.599	0.268	1.67061e-14	DN2/3	SEPT6
1.97129e-18	0.328231	0.357	0.128	2.46175e-14	DN2/3	HGH1
3.67094e-18	0.403805	0.44	0.175	4.58427e-14	DN2/3	VAT1
4.00578e-18	0.421142	0.412	0.157	5.00241e-14	DN2/3	FGL2
7.51045e-18	0.265861	0.374	0.133	9.37906e-14	DN2/3	MAN1A1
9.65033e-18	0.626735	0.731	0.424	1.20513e-13	DN2/3	PA2G4
1.03188e-17	0.326892	0.407	0.157	1.28861e-13	DN2/3	CKS2
1.33159e-17	0.355613	0.615	0.273	1.66289e-13	DN2/3	COPA
1.35329e-17	0.259121	0.346	0.122	1.68999e-13	DN2/3	APOO
1.42688e-17	0.304033	0.407	0.155	1.78189e-13	DN2/3	CUEDC2
2.31628e-17	0.524499	0.94	0.738	2.89258e-13	DN2/3	SERBP1
3.44657e-17	0.2867	0.429	0.167	4.30408e-13	DN2/3	RFFL
4.10962e-17	0.311717	0.423	0.164	5.1321e-13	DN2/3	IQCC
4.91114e-17	0.290271	0.379	0.142	6.13304e-13	DN2/3	AK3
5.02714e-17	0.493493	0.929	0.621	6.27789e-13	DN2/3	DUSP22
5.5647e-17	0.28558	0.511	0.214	6.94919e-13	DN2/3	ATIC
6.71895e-17	0.313034	0.396	0.153	8.39063e-13	DN2/3	FAAP20
9.53354e-17	0.477334	0.94	0.649	1.19055e-12	DN2/3	C7ORF55
1.33155e-16	0.31426	0.451	0.183	1.66284e-12	DN2/3	NRROS
2.02214e-16	0.42562	0.61	0.297	2.52525e-12	DN2/3	FBL
4.50437e-16	0.414928	0.44	0.185	5.62506e-12	DN2/3	MGST2
7.1175e-16	0.398785	0.478	0.213	8.88834e-12	DN2/3	TMEM254
7.64449e-16	0.385482	0.747	0.396	9.54643e-12	DN2/3	TOX
8.16429e-16	0.332369	0.346	0.129	1.01956e-11	DN2/3	SMPD2
1.2462e-15	0.331501	0.462	0.198	1.55625e-11	DN2/3	MMS19
1.45887e-15	0.428681	0.813	0.455	1.82184e-11	DN2/3	STK26
1.50138e-15	0.490469	0.962	0.736	1.87492e-11	DN2/3	RPL7L1
2.08135e-15	0.337476	0.429	0.176	2.59919e-11	DN2/3	SMCO4
2.87463e-15	0.323444	0.297	0.105	3.58984e-11	DN2/3	TNFAIP8L1
2.92173e-15	0.285567	0.429	0.179	3.64865e-11	DN2/3	DDB1
2.94525e-15	0.46511	0.786	0.444	3.67803e-11	DN2/3	COX20
3.00639e-15	0.48437	0.775	0.429	3.75438e-11	DN2/3	GPI
5.13851e-15	0.277059	0.313	0.117	6.41697e-11	DN2/3	RUSC1
5.50647e-15	0.413891	0.967	0.805	6.87648e-11	DN2/3	COX7A2L
5.98471e-15	0.457876	0.945	0.773	7.47371e-11	DN2/3	SLC25A3
6.03606e-15	0.281188	0.621	0.288	7.53783e-11	DN2/3	PTP4A1
6.06902e-15	0.381372	0.511	0.243	7.57899e-11	DN2/3	GNL3
6.10965e-15	0.261976	0.484	0.209	7.62973e-11	DN2/3	TUBB2A
7.17136e-15	0.322809	0.538	0.248	8.95559e-11	DN2/3	PSMG1
9.47325e-15	0.327427	0.495	0.22	1.18302e-10	DN2/3	GKAP1
1.80013e-14	0.354717	0.324	0.125	2.24801e-10	DN2/3	TTC38
2.04009e-14	0.462745	0.753	0.437	2.54766e-10	DN2/3	PGK1
2.63357e-14	0.265247	0.385	0.159	3.2888e-10	DN2/3	STRBP
3.55623e-14	0.602509	0.599	0.347	4.44103e-10	DN2/3	HSPD1
4.24409e-14	0.355996	0.681	0.351	5.30002e-10	DN2/3	PMPCB
5.42314e-14	0.351284	0.714	0.394	6.77242e-10	DN2/3	UCHL1
5.71633e-14	0.251836	0.313	0.119	7.13856e-10	DN2/3	SEPT8
5.84884e-14	0.325721	0.703	0.363	7.30403e-10	DN2/3	CYBRD1
7.48681e-14	0.469512	0.698	0.403	9.34953e-10	DN2/3	SERPINB1
9.70054e-14	0.279871	0.621	0.297	1.2114e-09	DN2/3	GSTK1
1.01081e-13	0.372011	0.555	0.279	1.2623e-09	DN2/3	DDT
1.38418e-13	0.353061	0.527	0.256	1.72857e-09	DN2/3	SLC35D1
2.33696e-13	0.511696	0.896	0.699	2.9184e-09	DN2/3	VDAC1
2.40765e-13	0.318867	0.61	0.305	3.00668e-09	DN2/3	PNISR
2.72351e-13	0.266195	0.566	0.266	3.40112e-09	DN2/3	NDUFS1
3.8794e-13	0.408699	0.758	0.433	4.84459e-09	DN2/3	CHMP4B
4.29896e-13	0.271029	0.385	0.165	5.36854e-09	DN2/3	EPS15
4.48261e-13	0.28096	0.473	0.223	5.59788e-09	DN2/3	LRPPRC
4.49634e-13	0.329512	0.588	0.294	5.61503e-09	DN2/3	CENPV
4.80777e-13	0.2977	0.379	0.162	6.00394e-09	DN2/3	CYHR1
5.41455e-13	0.439715	0.808	0.53	6.76169e-09	DN2/3	NUDCD2
5.96386e-13	0.262778	0.401	0.177	7.44767e-09	DN2/3	EIF2A
6.33871e-13	0.357542	0.604	0.318	7.91578e-09	DN2/3	NDUFA10
7.8979e-13	0.369729	0.769	0.442	9.86289e-09	DN2/3	IDH3G
1.04356e-12	0.434054	0.78	0.481	1.3032e-08	DN2/3	ATP5D
1.06537e-12	0.255185	0.467	0.213	1.33043e-08	DN2/3	WDR34
1.2397e-12	0.458406	0.89	0.627	1.54814e-08	DN2/3	RPL22L1
1.9178e-12	0.441612	0.769	0.476	2.39495e-08	DN2/3	CD47
2.82272e-12	0.598381	0.511	0.266	3.52502e-08	DN2/3	MYC
2.84082e-12	0.347453	0.291	0.116	3.54762e-08	DN2/3	GMNN
2.95943e-12	0.385677	0.797	0.471	3.69573e-08	DN2/3	C6ORF226
3.40147e-12	0.317315	0.269	0.102	4.24776e-08	DN2/3	MND1
4.70954e-12	0.279314	0.577	0.289	5.88128e-08	DN2/3	GALK1
7.15859e-12	0.361639	0.56	0.29	8.93964e-08	DN2/3	RASGRP2
7.70041e-12	0.351681	0.577	0.311	9.61628e-08	DN2/3	PAICS
7.93531e-12	0.424594	0.868	0.614	9.90962e-08	DN2/3	CCT3
9.48473e-12	0.345938	0.78	0.462	1.18445e-07	DN2/3	RNF130
1.07244e-11	0.294394	0.423	0.2	1.33927e-07	DN2/3	ZWINT
1.08928e-11	0.289735	0.319	0.135	1.36029e-07	DN2/3	GRAP2
1.34358e-11	0.316197	0.582	0.308	1.67787e-07	DN2/3	HDAC2
1.55566e-11	0.312782	0.571	0.304	1.94271e-07	DN2/3	MRPS18B
1.73298e-11	0.254621	0.247	0.095	2.16414e-07	DN2/3	CDT1
1.89771e-11	0.388867	0.731	0.453	2.36986e-07	DN2/3	SLC25A5
1.91737e-11	0.263919	0.451	0.218	2.39441e-07	DN2/3	RNF187
2.14775e-11	0.309431	0.495	0.248	2.68212e-07	DN2/3	CINP
2.22794e-11	0.350811	0.797	0.483	2.78225e-07	DN2/3	TMEM256
4.59299e-11	0.265689	0.604	0.318	5.73573e-07	DN2/3	TIMM9
4.83456e-11	0.273822	0.451	0.219	6.0374e-07	DN2/3	PJA2
5.66262e-11	0.389116	0.94	0.704	7.07147e-07	DN2/3	C14ORF166
5.98835e-11	0.283136	0.56	0.295	7.47825e-07	DN2/3	TSEN34
9.95991e-11	0.337319	0.593	0.34	1.24379e-06	DN2/3	MRPL12
1.02909e-10	0.255018	0.593	0.315	1.28513e-06	DN2/3	PIGY
1.43726e-10	0.257394	0.577	0.307	1.79485e-06	DN2/3	CAPRIN1
1.6814e-10	0.295057	0.505	0.264	2.09974e-06	DN2/3	AKT3
1.95733e-10	0.454147	0.626	0.4	2.44432e-06	DN2/3	NHP2
2.10994e-10	0.300738	0.593	0.322	2.63489e-06	DN2/3	CISD1
2.28119e-10	0.273576	0.538	0.279	2.84875e-06	DN2/3	CCZ1B
2.30682e-10	0.25475	0.511	0.264	2.88075e-06	DN2/3	AZI2
2.4058e-10	0.323083	0.802	0.521	3.00436e-06	DN2/3	MRPL11
2.53022e-10	0.305256	0.945	0.714	3.15974e-06	DN2/3	ST13
3.39491e-10	0.294164	0.637	0.355	4.23957e-06	DN2/3	CCDC84
3.68015e-10	0.308123	0.692	0.407	4.59577e-06	DN2/3	HINT2
3.76961e-10	0.421059	0.522	0.296	4.70749e-06	DN2/3	NPM1
3.97299e-10	0.272698	0.467	0.236	4.96147e-06	DN2/3	ZNF593
4.87223e-10	0.306743	0.654	0.382	6.08445e-06	DN2/3	UCHL5
7.63019e-10	0.317462	0.758	0.462	9.52859e-06	DN2/3	CD99
7.87971e-10	0.328982	0.769	0.461	9.84018e-06	DN2/3	AIMP1
1.3991e-09	0.387391	0.632	0.393	1.7472e-05	DN2/3	EXOSC5
1.40493e-09	0.256712	0.478	0.249	1.75448e-05	DN2/3	NSMCE1
1.47078e-09	0.423205	0.566	0.343	1.83671e-05	DN2/3	CDK2AP1
1.9505e-09	0.352907	0.978	0.81	2.43578e-05	DN2/3	ATOX1
2.48541e-09	0.298413	0.692	0.407	3.10378e-05	DN2/3	HEBP1
2.72619e-09	0.299526	0.94	0.735	3.40447e-05	DN2/3	YWHAE
2.76546e-09	0.30816	0.78	0.483	3.4535e-05	DN2/3	TUFM
4.38159e-09	0.322459	0.742	0.47	5.47174e-05	DN2/3	UQCRFS1
4.61495e-09	0.25229	0.665	0.38	5.76315e-05	DN2/3	MRPL15
4.63301e-09	0.26191	0.538	0.301	5.7857e-05	DN2/3	NXT1
4.90866e-09	0.324938	0.615	0.378	6.12993e-05	DN2/3	RUVBL1
5.066e-09	0.264417	0.687	0.41	6.32642e-05	DN2/3	EXOSC4
5.40372e-09	0.429507	0.769	0.493	6.74817e-05	DN2/3	PGD
5.80121e-09	0.268044	0.538	0.298	7.24455e-05	DN2/3	FAM96A
1.39885e-08	0.316714	0.846	0.55	0.000174689	DN2/3	CHCHD1
1.414e-08	0.270275	0.615	0.365	0.00017658	DN2/3	MRPS28
1.79362e-08	0.257691	0.819	0.53	0.000223987	DN2/3	CDKN2AIP
1.89589e-08	0.271705	0.863	0.594	0.000236758	DN2/3	PHPT1
2.04223e-08	0.484288	0.78	0.572	0.000255034	DN2/3	HINT1
2.23023e-08	0.273948	0.549	0.319	0.000278511	DN2/3	RBM43
7.02783e-08	0.254194	0.473	0.267	0.000877635	DN2/3	RAD50
9.49028e-08	0.254528	0.868	0.624	0.00118515	DN2/3	ERP29
1.64684e-07	0.254123	0.962	0.776	0.00205657	DN2/3	HNRNPR
1.86231e-07	0.307215	0.791	0.586	0.00232566	DN2/3	EIF3A
1.93178e-07	0.347642	0.934	0.775	0.00241241	DN2/3	PTGES3
1.95851e-07	0.320565	0.824	0.627	0.00244578	DN2/3	HSPA9
2.33356e-07	0.250244	0.681	0.428	0.00291415	DN2/3	PTPN22
3.1675e-07	0.260381	0.577	0.364	0.00395557	DN2/3	DKC1
5.24572e-07	0.436146	0.764	0.591	0.00655085	DN2/3	C1QBP
6.5159e-07	0.266696	0.901	0.655	0.00813705	DN2/3	FAM89B
7.16867e-07	0.288578	0.346	0.192	0.00895224	DN2/3	MCM4
7.33413e-07	0.337472	0.593	0.4	0.00915886	DN2/3	PGAM1
8.91078e-07	0.29817	0.885	0.735	0.0111278	DN2/3	RACK1
9.07691e-07	0.259396	0.615	0.415	0.0113352	DN2/3	SMARCA5
9.7221e-07	0.250687	0.643	0.423	0.012141	DN2/3	SNRPD1
1.47505e-06	0.262228	0.929	0.678	0.0184204	DN2/3	MRPS17
3.11151e-06	0.269593	0.731	0.518	0.0388565	DN2/3	UQCRC2
5.043e-06	0.501334	0.451	0.295	0.0629769	DN2/3	KIAA0101
0.00104624	0.306842	0.912	0.723	1	DN2/3	TUBA1A
0	2.02961	0.98	0.273	0	CD8-TC	HOPX
0	1.60034	0.796	0.139	0	CD8-TC	JAML
0	1.06339	0.519	0.07	0	CD8-TC	EPS15L1
0	1.01564	0.464	0.033	0	CD8-TC	IL2RB
0	0.734058	0.303	0.017	0	CD8-TC	LYSMD2
0	0.705032	0.26	0.01	0	CD8-TC	NKG7
0	0.610844	0.272	0.005	0	CD8-TC	PRF1
7.52606e-290	1.67363	0.996	0.811	9.39854e-286	CD8-TC	S100A11
2.32613e-276	0.738461	0.409	0.055	2.90487e-272	CD8-TC	STAT4
1.87743e-273	1.366	0.724	0.204	2.34453e-269	CD8-TC	CASP1
1.09911e-253	0.662436	0.279	0.027	1.37257e-249	CD8-TC	TIMP1
4.90955e-243	0.84166	0.402	0.061	6.13105e-239	CD8-TC	CAPG
6.77805e-234	0.789908	0.423	0.069	8.46443e-230	CD8-TC	ADAMTSL2
3.21087e-196	1.30444	0.815	0.32	4.00974e-192	CD8-TC	GLRX
5.97752e-187	0.940893	0.39	0.075	7.46472e-183	CD8-TC	PYGM
1.67645e-177	0.951168	0.791	0.284	2.09355e-173	CD8-TC	GIMAP5
1.91595e-169	1.32158	0.426	0.097	2.39264e-165	CD8-TC	TARP
1.73199e-168	0.905784	0.849	0.333	2.16291e-164	CD8-TC	VAMP8
8.72577e-163	0.77113	0.949	0.351	1.08967e-158	CD8-TC	KLF2
1.56947e-161	1.1328	0.979	0.563	1.95995e-157	CD8-TC	TMSB10
7.98855e-154	0.976133	0.842	0.358	9.9761e-150	CD8-TC	RGCC
2.36788e-149	0.498457	0.286	0.048	2.95701e-145	CD8-TC	SERPINB6
4.34391e-146	0.367763	0.168	0.017	5.42467e-142	CD8-TC	GPR18
2.3096e-143	0.84029	0.843	0.352	2.88422e-139	CD8-TC	LSP1
2.52159e-141	1.25135	0.453	0.124	3.14896e-137	CD8-TC	LGALS1
5.11677e-133	0.991001	0.84	0.393	6.38982e-129	CD8-TC	ID2
1.02031e-129	0.772795	0.621	0.208	1.27416e-125	CD8-TC	CCR7
3.57624e-128	0.827879	0.943	0.488	4.466e-124	CD8-TC	PLA2G10
9.61165e-126	0.803003	0.608	0.214	1.2003e-121	CD8-TC	CD24
4.28129e-124	1.20936	0.743	0.352	5.34647e-120	CD8-TC	STARD3NL
5.50945e-122	0.643593	0.399	0.103	6.8802e-118	CD8-TC	ZP2
2.83761e-117	0.69622	0.632	0.234	3.54361e-113	CD8-TC	CCND2
4.51759e-111	0.780311	0.924	0.576	5.64157e-107	CD8-TC	EVL
3.93742e-109	0.644659	0.45	0.14	4.91705e-105	CD8-TC	YJEFN3
5.3712e-109	0.38263	0.184	0.027	6.70756e-105	CD8-TC	ARG1
6.14207e-102	0.690765	0.989	0.801	7.67021e-98	CD8-TC	COTL1
1.48819e-99	0.639991	0.228	0.044	1.85845e-95	CD8-TC	XCL2
5.11027e-99	0.628454	0.724	0.305	6.38171e-95	CD8-TC	IL7R
1.41111e-96	0.498763	0.303	0.076	1.76219e-92	CD8-TC	FHIT
4.38653e-93	0.567823	0.284	0.07	5.47789e-89	CD8-TC	CISH
1.1181e-91	0.705425	0.792	0.423	1.39629e-87	CD8-TC	GNG3
5.46204e-88	0.623557	0.608	0.253	6.821e-84	CD8-TC	MYC
1.16101e-86	0.609585	0.666	0.29	1.44987e-82	CD8-TC	CD37
1.05708e-85	0.403645	0.187	0.035	1.32008e-81	CD8-TC	CPNE8
7.75529e-85	0.630848	0.969	0.665	9.68481e-81	CD8-TC	CD27
2.94754e-82	0.61109	0.56	0.24	3.68089e-78	CD8-TC	SQRDL
4.08136e-81	0.681995	0.983	0.747	5.0968e-77	CD8-TC	IFITM3
1.47391e-79	0.648938	0.922	0.657	1.84062e-75	CD8-TC	PDLIM2
1.0394e-77	0.680322	0.564	0.246	1.298e-73	CD8-TC	S100A10
1.23578e-75	0.541852	0.533	0.216	1.54324e-71	CD8-TC	TPM4
2.08128e-75	0.380831	0.263	0.07	2.59911e-71	CD8-TC	SH3BP1
1.86777e-74	0.546471	0.586	0.249	2.33248e-70	CD8-TC	GIMAP8
5.56888e-74	0.471307	0.322	0.099	6.95442e-70	CD8-TC	ZG16
1.4702e-73	0.322183	0.221	0.052	1.83598e-69	CD8-TC	C19ORF66
1.61512e-73	0.583558	0.583	0.255	2.01696e-69	CD8-TC	GNG2
1.66456e-72	0.507499	0.409	0.148	2.07871e-68	CD8-TC	FGL2
7.15314e-72	0.601173	0.502	0.212	8.93284e-68	CD8-TC	KLF6
1.19924e-71	0.420064	0.33	0.104	1.49761e-67	CD8-TC	DNASE2
4.53031e-70	0.569114	0.69	0.354	5.65745e-66	CD8-TC	ARL2
5.81083e-70	0.430673	0.464	0.176	7.25656e-66	CD8-TC	PPP3CC
1.54739e-68	0.563528	0.801	0.448	1.93238e-64	CD8-TC	FANCD2
4.30468e-67	0.458127	0.338	0.114	5.37568e-63	CD8-TC	SH3BGR
1.02251e-66	0.492679	0.587	0.256	1.2769e-62	CD8-TC	GIMAP7
1.6777e-66	0.554844	0.939	0.657	2.09511e-62	CD8-TC	RGS10
3.62825e-66	0.541552	0.601	0.287	4.53096e-62	CD8-TC	RNF125
4.17176e-64	0.522428	0.485	0.206	5.20969e-60	CD8-TC	MTHFD1L
2.16315e-63	0.585327	0.801	0.484	2.70135e-59	CD8-TC	ISCU
2.16903e-63	0.450211	0.341	0.119	2.70869e-59	CD8-TC	ANGPTL6
2.71195e-62	0.572464	0.786	0.449	3.38669e-58	CD8-TC	GM2A
4.42703e-62	0.341156	0.501	0.2	5.52848e-58	CD8-TC	CD8A
7.60903e-61	0.4568	0.992	0.751	9.50215e-57	CD8-TC	VIM
1.15747e-60	0.570197	0.717	0.395	1.44545e-56	CD8-TC	RHOF
2.24785e-60	0.310454	0.222	0.06	2.80712e-56	CD8-TC	SUFU
7.9158e-59	0.533844	0.956	0.718	9.88525e-55	CD8-TC	GIMAP1
1.03154e-56	0.497887	0.884	0.555	1.28818e-52	CD8-TC	CD53
7.84512e-56	0.406506	0.413	0.166	9.79698e-52	CD8-TC	RIN3
5.25875e-55	0.46598	0.57	0.265	6.56713e-51	CD8-TC	PMEPA1
1.27002e-54	0.488665	0.624	0.326	1.586e-50	CD8-TC	SSBP4
2.054e-54	0.407238	0.215	0.061	2.56504e-50	CD8-TC	ADM
3.46535e-54	0.546797	0.612	0.326	4.32753e-50	CD8-TC	UBE2F
9.53116e-53	0.402641	0.366	0.143	1.19025e-48	CD8-TC	IL27RA
8.40726e-52	0.509835	0.706	0.414	1.0499e-47	CD8-TC	BSCL2
9.08037e-52	0.519172	0.74	0.436	1.13396e-47	CD8-TC	SHISA5
2.20668e-51	0.361468	0.301	0.107	2.7557e-47	CD8-TC	PTPRJ
1.0705e-50	0.377968	0.46	0.202	1.33684e-46	CD8-TC	CDS2
2.15657e-50	0.337471	0.228	0.071	2.69312e-46	CD8-TC	BCL2
6.56388e-50	0.397534	0.314	0.118	8.19698e-46	CD8-TC	MAN1C1
8.33831e-49	0.361229	0.291	0.108	1.04129e-44	CD8-TC	FKBP11
5.11134e-48	0.445816	0.645	0.357	6.38304e-44	CD8-TC	TBC1D10C
2.72608e-47	0.504674	0.632	0.358	3.40433e-43	CD8-TC	LNPEP
5.62988e-47	0.511017	0.851	0.619	7.0306e-43	CD8-TC	RPL22L1
9.55804e-47	0.349689	0.416	0.181	1.19361e-42	CD8-TC	DOCK10
4.15653e-44	0.343039	0.444	0.201	5.19068e-40	CD8-TC	ADAM19
1.00567e-43	0.360937	0.328	0.134	1.25588e-39	CD8-TC	KCNN4
2.34745e-43	0.399343	0.652	0.352	2.93149e-39	CD8-TC	SELPLG
1.47358e-42	0.266563	0.291	0.111	1.8402e-38	CD8-TC	CD44
1.14638e-41	0.436053	0.509	0.26	1.4316e-37	CD8-TC	CISD3
1.49897e-41	0.25678	0.636	0.325	1.87192e-37	CD8-TC	NPTX1
1.59112e-41	0.412833	0.669	0.39	1.98699e-37	CD8-TC	C4ORF32
1.01503e-40	0.273819	0.242	0.086	1.26757e-36	CD8-TC	PIK3CD
3.52135e-40	0.347751	0.315	0.131	4.39746e-36	CD8-TC	NCF1
1.26696e-39	0.339023	0.437	0.212	1.58218e-35	CD8-TC	XBP1
1.69258e-39	0.309737	0.335	0.141	2.1137e-35	CD8-TC	SFXN3
2.1321e-39	0.345316	0.451	0.223	2.66257e-35	CD8-TC	ANXA1
1.6191e-38	0.433678	0.863	0.635	2.02193e-34	CD8-TC	EIF4A2
1.82117e-38	0.324208	0.362	0.163	2.27428e-34	CD8-TC	TPST2
1.12376e-36	0.319935	0.332	0.145	1.40335e-32	CD8-TC	GPR65
1.26927e-35	0.312509	0.375	0.174	1.58506e-31	CD8-TC	FOXO1
9.07763e-35	0.250455	0.291	0.121	1.13361e-30	CD8-TC	DENND2D
5.03903e-33	0.323467	0.587	0.338	6.29274e-29	CD8-TC	CCDC85B
1.14383e-32	0.324259	0.55	0.311	1.42842e-28	CD8-TC	TMBIM4
2.85738e-32	0.315629	0.308	0.142	3.5683e-28	CD8-TC	EMB
4.01985e-32	0.365538	0.693	0.432	5.01999e-28	CD8-TC	PLP2
5.34068e-32	0.307463	0.953	0.765	6.66944e-28	CD8-TC	NPM3
5.5799e-32	0.301094	0.348	0.165	6.96818e-28	CD8-TC	CTSC
1.9977e-31	0.369443	0.512	0.293	2.49473e-27	CD8-TC	NRBF2
1.33975e-30	0.294905	0.642	0.377	1.67308e-26	CD8-TC	RBM38
2.35548e-30	0.297429	0.362	0.177	2.94152e-26	CD8-TC	LPXN
9.63362e-30	0.325435	0.393	0.204	1.20305e-25	CD8-TC	RAP2B
1.0034e-29	0.288977	0.321	0.153	1.25305e-25	CD8-TC	KIAA0040
2.39133e-28	0.334496	0.874	0.668	2.98629e-24	CD8-TC	PRDX6
4.48015e-28	0.298922	0.504	0.284	5.59481e-24	CD8-TC	EVA1B
6.72287e-28	0.348372	0.522	0.314	8.39553e-24	CD8-TC	GNB2
3.17447e-27	0.268647	0.47	0.266	3.96428e-23	CD8-TC	NOB1
3.42827e-27	0.311373	0.539	0.322	4.28122e-23	CD8-TC	DPM2
4.04376e-27	0.261567	0.348	0.173	5.04985e-23	CD8-TC	PPP1R15A
1.05332e-26	0.306744	0.552	0.333	1.31539e-22	CD8-TC	SELL
3.15498e-26	0.28718	0.386	0.205	3.93994e-22	CD8-TC	TNFAIP8L2
4.4573e-26	0.287702	0.512	0.299	5.56628e-22	CD8-TC	TOB1
3.08576e-25	0.348978	0.629	0.423	3.8535e-21	CD8-TC	ANAPC13
4.66057e-25	0.297584	0.372	0.206	5.82012e-21	CD8-TC	RAB32
4.89369e-25	0.287601	0.376	0.202	6.11124e-21	CD8-TC	TIMP2
1.87123e-23	0.2574	0.489	0.285	2.33679e-19	CD8-TC	GLIPR1
7.38606e-23	0.251593	0.349	0.187	9.22371e-19	CD8-TC	SMURF2
3.18227e-22	0.265937	0.874	0.667	3.97402e-18	CD8-TC	GPX1
6.13401e-22	0.282339	0.911	0.729	7.66015e-18	CD8-TC	RPL32
6.58801e-22	0.258486	0.436	0.252	8.22711e-18	CD8-TC	GRAP
2.09655e-21	0.264346	0.375	0.208	2.61818e-17	CD8-TC	GIMAP4
1.52351e-20	0.251137	0.584	0.376	1.90256e-16	CD8-TC	SOD2
9.26616e-20	0.260334	0.825	0.615	1.15716e-15	CD8-TC	HMHA1
5.97547e-19	0.284652	0.83	0.658	7.46217e-15	CD8-TC	MEF2D
8.37547e-19	0.258934	0.407	0.25	1.04593e-14	CD8-TC	HDDC2
2.11559e-18	0.280943	0.617	0.423	2.64195e-14	CD8-TC	NME1-NME2
1.11069e-17	0.2579	0.891	0.708	1.38703e-13	CD8-TC	ROMO1
2.93456e-16	0.257722	0.758	0.559	3.66467e-12	CD8-TC	TRAPPC5
1.60958e-14	0.26017	0.706	0.524	2.01004e-10	CD8-TC	DDIT4
0	4.05607	0.388	0.008	0	CD4-CTL	CCL5
0	3.69732	0.366	0.008	0	CD4-CTL	DAPL1
0	3.59064	0.582	0.009	0	CD4-CTL	GZMA
0	3.42039	0.619	0.017	0	CD4-CTL	NKG7
0	2.64463	0.784	0.032	0	CD4-CTL	TIMP1
0	0.985725	0.284	0.002	0	CD4-CTL	PXDC1
0	0.972794	0.254	0	0	CD4-CTL	FFAR2
0	0.898272	0.269	0.001	0	CD4-CTL	KIF12
0	0.726432	0.231	0	0	CD4-CTL	DHRS9
0	0.68816	0.261	0.002	0	CD4-CTL	MAF
0	0.544869	0.179	0.001	0	CD4-CTL	CXCR3
1.04825e-288	1.69959	0.612	0.031	1.30906e-284	CD4-CTL	CCR5
8.04494e-236	0.556431	0.157	0.002	1.00465e-231	CD4-CTL	LTB4R
6.00709e-230	0.597558	0.209	0.004	7.50166e-226	CD4-CTL	HLA-DMB
2.69141e-227	2.03261	0.657	0.047	3.36103e-223	CD4-CTL	IL2RB
3.46796e-135	1.40259	0.522	0.05	4.33079e-131	CD4-CTL	RORA
6.31742e-122	0.505716	0.157	0.004	7.88919e-118	CD4-CTL	EPHX1
2.91565e-116	2.3146	0.925	0.216	3.64106e-112	CD4-CTL	XBP1
1.02071e-108	0.58693	0.172	0.006	1.27466e-104	CD4-CTL	ARHGAP8
4.54101e-102	0.905193	0.343	0.027	5.67081e-98	CD4-CTL	LYSMD2
1.42989e-97	0.584834	0.179	0.008	1.78564e-93	CD4-CTL	BLK
1.15998e-96	1.45268	0.672	0.115	1.44859e-92	CD4-CTL	CD44
7.03364e-96	2.78677	0.634	0.107	8.78361e-92	CD4-CTL	TARP
8.66824e-90	1.4664	0.425	0.049	1.08249e-85	CD4-CTL	RGS18
6.10768e-85	2.01578	0.94	0.301	7.62727e-81	CD4-CTL	CD37
5.89723e-83	1.66185	0.694	0.145	7.36446e-79	CD4-CTL	EMB
7.87891e-76	2.21502	0.925	0.319	9.83919e-72	CD4-CTL	IL7R
1.72515e-74	2.41258	0.993	0.417	2.15437e-70	CD4-CTL	S100A4
2.502e-73	0.424031	0.164	0.009	3.12449e-69	CD4-CTL	PTGER2
3.57766e-70	1.46641	0.679	0.156	4.46778e-66	CD4-CTL	FGL2
1.88078e-69	1.67094	0.791	0.229	2.34871e-65	CD4-CTL	ANXA1
1.17179e-67	1.83012	1	0.818	1.46333e-63	CD4-CTL	S100A11
8.45824e-67	0.944542	0.41	0.058	1.05626e-62	CD4-CTL	RAB37
1.53416e-65	2.15417	0.396	0.056	1.91586e-61	CD4-CTL	RGS1
1.57727e-63	0.507961	0.164	0.01	1.9697e-59	CD4-CTL	IFI30
2.41207e-61	1.94007	0.806	0.256	3.01219e-57	CD4-CTL	S100A10
9.10806e-61	0.698281	0.261	0.026	1.13742e-56	CD4-CTL	BHLHE40
1.21155e-56	0.733724	0.269	0.029	1.51299e-52	CD4-CTL	BIRC3
8.14282e-53	1.38209	0.881	0.352	1.01688e-48	CD4-CTL	VAMP8
8.62936e-48	1.25852	0.687	0.212	1.07763e-43	CD4-CTL	GIMAP4
1.18052e-46	1.24802	0.813	0.302	1.47423e-42	CD4-CTL	GIMAP5
1.65433e-46	1.06672	0.396	0.074	2.06592e-42	CD4-CTL	CAPG
3.47875e-46	1.24148	0.724	0.251	4.34427e-42	CD4-CTL	SQRDL
7.39833e-45	0.69568	0.231	0.027	9.23904e-41	CD4-CTL	BATF
1.55106e-44	0.44773	0.164	0.014	1.93697e-40	CD4-CTL	PTPN4
1.51341e-43	1.33939	0.313	0.051	1.88995e-39	CD4-CTL	XCL2
8.65584e-43	0.435864	0.201	0.022	1.08094e-38	CD4-CTL	CPNE2
1.06651e-42	1.10875	0.493	0.119	1.33186e-38	CD4-CTL	TXNIP
2.95639e-42	1.03583	0.59	0.168	3.69194e-38	CD4-CTL	TPST2
1.33832e-40	0.658013	0.299	0.049	1.67129e-36	CD4-CTL	AKR1B1
1.74935e-40	0.823107	0.455	0.104	2.18459e-36	CD4-CTL	FAS
2.26369e-40	0.663197	0.269	0.04	2.8269e-36	CD4-CTL	CPNE8
3.95068e-40	0.713547	0.343	0.063	4.93361e-36	CD4-CTL	ZDHHC18
6.58001e-40	0.576827	0.201	0.024	8.21712e-36	CD4-CTL	TNFSF8
5.15068e-39	1.21012	1	0.76	6.43217e-35	CD4-CTL	VIM
5.32008e-39	1.24965	0.649	0.221	6.64371e-35	CD4-CTL	KLF6
1.04264e-38	0.554916	0.172	0.018	1.30205e-34	CD4-CTL	CD200R1L
2.76574e-38	1.28227	0.552	0.162	3.45386e-34	CD4-CTL	CST3
4.59593e-38	1.17728	0.851	0.371	5.7394e-34	CD4-CTL	LSP1
2.50193e-36	0.881536	0.485	0.129	3.12441e-32	CD4-CTL	VAMP5
4.20066e-34	0.706999	0.336	0.069	5.24578e-30	CD4-CTL	STAT4
1.53846e-33	1.08918	0.672	0.261	1.92122e-29	CD4-CTL	GIMAP8
5.3112e-32	0.784304	0.351	0.078	6.63262e-28	CD4-CTL	CAMK2N1
6.23002e-32	0.569066	0.209	0.031	7.78005e-28	CD4-CTL	RNASE4
5.0536e-29	1.02609	0.97	0.727	6.31093e-25	CD4-CTL	GIMAP1
1.67366e-28	0.895069	0.873	0.374	2.09006e-24	CD4-CTL	KLF2
2.94103e-28	0.716144	0.403	0.107	3.67276e-24	CD4-CTL	PLEC
9.60994e-28	1.65623	0.687	0.291	1.20009e-23	CD4-CTL	CRIP1
1.14687e-27	0.528239	0.239	0.044	1.43221e-23	CD4-CTL	STX11
3.05105e-27	0.98114	0.5	0.17	3.81015e-23	CD4-CTL	CTSC
3.27079e-27	0.852362	0.485	0.158	4.08456e-23	CD4-CTL	TOR1AIP2
1.78567e-25	0.738761	0.388	0.111	2.22995e-21	CD4-CTL	CTBS
2.05097e-25	0.445098	0.246	0.049	2.56125e-21	CD4-CTL	GLOD5
2.5451e-25	0.488035	0.239	0.046	3.17832e-21	CD4-CTL	CRIM1
8.1981e-25	0.859384	0.91	0.646	1.02378e-20	CD4-CTL	GSTP1
1.11918e-24	0.901556	0.59	0.227	1.39763e-20	CD4-CTL	TPM4
1.20174e-24	0.583967	0.284	0.065	1.50073e-20	CD4-CTL	FABP5
2.98565e-24	1.00551	0.888	0.574	3.72848e-20	CD4-CTL	TXN
4.20062e-24	0.887314	0.634	0.267	5.24574e-20	CD4-CTL	GNG2
2.26718e-23	0.850148	0.776	0.406	2.83126e-19	CD4-CTL	COMMD8
1.00742e-22	0.900399	0.925	0.647	1.25807e-18	CD4-CTL	SH3BGRL3
4.14175e-22	0.985282	0.858	0.667	5.17222e-18	CD4-CTL	PDLIM2
4.98412e-22	0.799226	0.903	0.567	6.22417e-18	CD4-CTL	CD53
6.66239e-22	0.574627	0.41	0.131	8.31999e-18	CD4-CTL	NFE2L2
6.68889e-22	1.0568	0.731	0.403	8.35309e-18	CD4-CTL	SERPINB1
1.06479e-21	0.950911	0.754	0.391	1.32971e-17	CD4-CTL	PLA2G16
1.93302e-21	0.980763	0.485	0.194	2.41395e-17	CD4-CTL	LAPTM4B
2.08885e-21	0.458452	0.201	0.039	2.60855e-17	CD4-CTL	GNA15
2.41123e-21	0.866608	0.336	0.095	3.01114e-17	CD4-CTL	RGS2
3.25453e-21	0.72684	0.672	0.319	4.06425e-17	CD4-CTL	TMBIM4
3.29234e-21	0.887729	0.821	0.495	4.11147e-17	CD4-CTL	ISCU
4.28908e-21	0.804044	0.545	0.225	5.3562e-17	CD4-CTL	CASP1
1.01784e-20	0.797689	0.59	0.267	1.27108e-16	CD4-CTL	GPX7
1.24308e-20	1.23267	0.679	0.367	1.55236e-16	CD4-CTL	STARD3NL
4.1993e-20	0.641023	0.216	0.048	5.24409e-16	CD4-CTL	FCGR3A
7.04527e-20	0.739164	0.761	0.377	8.79814e-16	CD4-CTL	RGCC
1.228e-19	0.606452	0.306	0.086	1.53353e-15	CD4-CTL	CD48
1.62087e-19	0.782702	0.94	0.774	2.02415e-15	CD4-CTL	PSMB9
5.96589e-19	0.576251	0.351	0.112	7.45021e-15	CD4-CTL	DNASE2
6.49995e-19	0.529543	0.313	0.093	8.11714e-15	CD4-CTL	CMPK2
7.39047e-19	0.65031	0.351	0.11	9.22922e-15	CD4-CTL	ARID5B
1.56154e-18	0.724779	0.91	0.675	1.95005e-14	CD4-CTL	PRDX6
7.78877e-18	0.463681	0.231	0.057	9.72662e-14	CD4-CTL	CARD19
1.11331e-17	0.87963	0.687	0.34	1.3903e-13	CD4-CTL	GLRX
1.76284e-17	0.701888	0.231	0.059	2.20144e-13	CD4-CTL	HLA-DPA1
2.36216e-17	0.486577	0.343	0.111	2.94986e-13	CD4-CTL	IFNGR1
3.11441e-17	0.466329	0.231	0.059	3.88928e-13	CD4-CTL	CSNK1E
3.94184e-17	0.678712	0.358	0.122	4.92257e-13	CD4-CTL	GBP5
5.21766e-17	0.610152	0.336	0.113	6.51582e-13	CD4-CTL	UBE2L6
1.11059e-16	0.847568	0.575	0.305	1.38691e-12	CD4-CTL	EML4
1.78931e-16	0.596194	0.358	0.126	2.23449e-12	CD4-CTL	APLP2
2.48481e-16	0.621865	0.478	0.203	3.10303e-12	CD4-CTL	RNF135
5.86487e-16	0.511349	0.313	0.101	7.32405e-12	CD4-CTL	SLAMF6
1.19781e-15	0.842132	0.619	0.336	1.49582e-11	CD4-CTL	UBE2F
1.6131e-15	0.506497	0.209	0.053	2.01444e-11	CD4-CTL	EVI2A
6.62142e-15	0.726044	0.672	0.381	8.26883e-11	CD4-CTL	ANKRD12
7.37272e-15	0.425589	0.216	0.058	9.20705e-11	CD4-CTL	THEM4
8.20923e-15	0.64368	0.321	0.114	1.02517e-10	CD4-CTL	PIK3R1
1.06755e-14	0.426253	0.269	0.083	1.33315e-10	CD4-CTL	ST6GAL1
1.21906e-14	0.531535	0.366	0.137	1.52236e-10	CD4-CTL	NCF1
2.50377e-14	0.4348	0.261	0.08	3.1267e-10	CD4-CTL	COL11A2
2.50813e-14	0.595849	0.418	0.176	3.13215e-10	CD4-CTL	VAT1
3.76185e-14	0.568285	0.463	0.211	4.6978e-10	CD4-CTL	RAB32
4.74477e-14	0.510979	0.313	0.108	5.92527e-10	CD4-CTL	GBP1
7.53e-14	0.606056	0.381	0.152	9.40346e-10	CD4-CTL	CAT
7.81324e-14	0.690151	0.597	0.321	9.75717e-10	CD4-CTL	GNB2
8.74099e-14	0.365641	0.276	0.089	1.09157e-09	CD4-CTL	ABCB1
1.25807e-13	0.618862	0.724	0.425	1.57108e-09	CD4-CTL	BSCL2
1.30512e-13	0.454076	0.276	0.09	1.62983e-09	CD4-CTL	ATP1B1
5.04439e-13	0.699721	0.724	0.411	6.29943e-09	CD4-CTL	ID2
5.89583e-13	0.660199	0.448	0.211	7.36271e-09	CD4-CTL	RAP2B
7.40257e-13	0.709594	0.388	0.167	9.24433e-09	CD4-CTL	JAML
1.04019e-12	0.503593	0.41	0.173	1.29899e-08	CD4-CTL	NR1D2
1.25111e-12	0.416931	0.396	0.164	1.56238e-08	CD4-CTL	TNFRSF1B
1.31698e-12	0.379869	0.269	0.091	1.64464e-08	CD4-CTL	RAC3
1.43435e-12	0.618038	0.642	0.368	1.79121e-08	CD4-CTL	LNPEP
1.87957e-12	0.466767	0.291	0.105	2.3472e-08	CD4-CTL	MYO1G
2.02802e-12	0.522125	0.373	0.152	2.53259e-08	CD4-CTL	GPR65
2.03917e-12	0.545204	0.276	0.098	2.54652e-08	CD4-CTL	LSR
2.88882e-12	0.453637	0.261	0.089	3.60756e-08	CD4-CTL	NIPAL1
3.16918e-12	0.493663	0.41	0.183	3.95767e-08	CD4-CTL	LPXN
4.18109e-12	0.458926	0.343	0.14	5.22135e-08	CD4-CTL	ABCA5
4.2829e-12	0.4967	0.925	0.755	5.34848e-08	CD4-CTL	ATP6V0E1
4.72384e-12	0.572874	0.418	0.189	5.89913e-08	CD4-CTL	TMEM154
7.30406e-12	0.537413	0.59	0.33	9.12131e-08	CD4-CTL	DPM2
1.1178e-11	0.576785	0.53	0.289	1.39591e-07	CD4-CTL	ANXA5
1.32773e-11	0.525375	0.231	0.077	1.65807e-07	CD4-CTL	PLSCR1
1.89441e-11	0.56534	0.582	0.324	2.36573e-07	CD4-CTL	PPA2
2.32861e-11	0.562119	0.896	0.723	2.90797e-07	CD4-CTL	CD164
2.66155e-11	0.528937	0.381	0.17	3.32375e-07	CD4-CTL	HLA-DMA
3.80906e-11	0.413075	0.358	0.15	4.75676e-07	CD4-CTL	SNRNP25
5.82671e-11	0.476632	0.53	0.279	7.2764e-07	CD4-CTL	MFSD14A
7.18505e-11	0.56752	0.813	0.55	8.97269e-07	CD4-CTL	CD9
9.09894e-11	0.472566	0.627	0.364	1.13628e-06	CD4-CTL	CYBRD1
2.12182e-10	0.538616	0.582	0.337	2.64973e-06	CD4-CTL	ACAP2
4.70716e-10	0.403206	0.306	0.128	5.8783e-06	CD4-CTL	IRF1
5.36322e-10	0.382698	0.239	0.088	6.69759e-06	CD4-CTL	MEFV
7.36498e-10	0.59584	0.694	0.442	9.19739e-06	CD4-CTL	PLP2
1.3573e-09	0.556953	0.619	0.408	1.69499e-05	CD4-CTL	HINT2
1.43846e-09	0.525913	0.418	0.215	1.79635e-05	CD4-CTL	ZGPAT
1.45339e-09	0.535046	0.381	0.186	1.81499e-05	CD4-CTL	RPUSD3
1.46166e-09	0.529816	0.649	0.43	1.82532e-05	CD4-CTL	ANAPC13
1.55695e-09	0.612948	0.604	0.364	1.94431e-05	CD4-CTL	SELPLG
1.83991e-09	0.39542	0.291	0.12	2.29768e-05	CD4-CTL	ITGA4
2.76956e-09	0.485376	0.321	0.145	3.45863e-05	CD4-CTL	IL17RA
3.77401e-09	0.519795	0.657	0.427	4.71298e-05	CD4-CTL	OCEL1
5.55545e-09	0.482001	0.425	0.217	6.93765e-05	CD4-CTL	TMIGD2
5.84764e-09	0.515681	0.604	0.381	7.30253e-05	CD4-CTL	PON2
6.98757e-09	0.462799	0.507	0.289	8.72607e-05	CD4-CTL	ITGB1BP1
9.40699e-09	0.543705	0.806	0.631	0.000117474	CD4-CTL	MRPL34
1.01867e-08	0.418354	0.821	0.614	0.000127211	CD4-CTL	PRR13
1.31081e-08	0.326496	0.276	0.117	0.000163694	CD4-CTL	CNEP1R1
1.40673e-08	0.531788	0.522	0.307	0.000175672	CD4-CTL	MGAT5
1.56701e-08	0.498929	0.59	0.374	0.000195689	CD4-CTL	CD82
1.85647e-08	0.444412	0.507	0.292	0.000231835	CD4-CTL	EVA1B
1.88638e-08	0.45695	0.388	0.192	0.000235571	CD4-CTL	GBP7
2.75827e-08	0.486281	0.567	0.342	0.000344453	CD4-CTL	UBE2Q2
4.29569e-08	0.478949	0.507	0.301	0.000536445	CD4-CTL	NRBF2
5.01597e-08	0.529816	0.515	0.307	0.000626394	CD4-CTL	TOB1
7.72803e-08	0.45651	0.433	0.237	0.000965076	CD4-CTL	AP1S2
8.99571e-08	0.397665	0.418	0.224	0.00112338	CD4-CTL	POR
1.07107e-07	0.492513	0.858	0.677	0.00133755	CD4-CTL	CD27
1.08473e-07	0.440521	0.493	0.284	0.00135461	CD4-CTL	TTF1
1.70695e-07	0.401998	0.388	0.208	0.00213164	CD4-CTL	TIMP2
1.72006e-07	0.43105	0.836	0.664	0.00214801	CD4-CTL	MEF2D
1.75149e-07	0.416007	0.828	0.644	0.00218726	CD4-CTL	EIF4A2
1.81247e-07	0.355194	0.351	0.176	0.00226341	CD4-CTL	RIN3
2.81633e-07	0.440875	0.418	0.245	0.00351703	CD4-CTL	NCF4
3.02412e-07	0.402894	0.582	0.368	0.00377652	CD4-CTL	TBC1D10C
3.13767e-07	0.423555	0.881	0.719	0.00391832	CD4-CTL	FIS1
4.26136e-07	0.419094	0.5	0.31	0.00532158	CD4-CTL	CLTB
5.36091e-07	0.459087	0.515	0.339	0.0066947	CD4-CTL	MFSD10
6.18244e-07	0.477233	0.657	0.464	0.00772063	CD4-CTL	CD99
8.61159e-07	0.390109	0.381	0.208	0.0107541	CD4-CTL	IFI16
9.51255e-07	0.392674	0.299	0.149	0.0118793	CD4-CTL	SFXN3
1.05386e-06	0.391376	0.448	0.271	0.0131607	CD4-CTL	THEM6
1.10894e-06	0.31526	0.313	0.158	0.0138484	CD4-CTL	APOL5
1.30716e-06	0.342809	0.381	0.212	0.0163239	CD4-CTL	LASP1
1.93119e-06	0.307402	0.425	0.241	0.0241167	CD4-CTL	HMOX1
2.11037e-06	0.338661	0.679	0.452	0.0263543	CD4-CTL	DEK
2.31621e-06	0.441343	0.455	0.294	0.0289248	CD4-CTL	GINM1
2.43793e-06	0.293988	0.649	0.428	0.0304448	CD4-CTL	SARAF
3.30191e-06	0.33695	0.53	0.331	0.0412343	CD4-CTL	RFTN1
3.56756e-06	0.421708	0.5	0.33	0.0445517	CD4-CTL	B9D1
4.62106e-06	0.375421	0.746	0.567	0.0577078	CD4-CTL	TRAPPC5
4.91421e-06	0.423395	0.59	0.421	0.0613687	CD4-CTL	SLC3A2
5.31885e-06	0.381861	0.396	0.231	0.0664218	CD4-CTL	MSRB2
7.5183e-06	0.379973	0.507	0.327	0.0938885	CD4-CTL	VTI1B
7.83409e-06	0.352901	0.604	0.408	0.0978321	CD4-CTL	RHOF
1.10926e-05	0.358187	0.739	0.573	0.138524	CD4-CTL	HINT1
1.7474e-05	0.33838	0.612	0.439	0.218215	CD4-CTL	GNG3
[truncated: 216 more rows]
