# Supplementary material for: Invariant γδTCR natural killer-like effector T cells in the naked mole-rat
Source: Nat Commun. 2024 May 18;15:4248. doi: 10.1038/s41467-024-48652-z (PMC11102460; doi:10.1038/s41467-024-48652-z)
Supplement: Supplementary file 6 — Supplementary Data 3 [file 41467_2024_48652_MOESM6_ESM.xlsx]

## Sheet: Supplementary Data 3
Supplementary Data 3
Differential expressed genes from clusters identified in the thymus (thoracic and cortical) single cell dataset.								Differential gene expression analysis comparing gene expression of each cluster to all the others was performed by the ´FindAllMarkers’ function using Wilcoxon-Rank sum test method (two-sided). DEGs were selected based on a log2-fold change (logFC) ≥ 0.2 difference between the average gene expression of the clusters, a percentage of expression equal to or greater than 15% in at least one test clu…
p_val	avg_log2FC	pct.1	pct.2	p_val_adj	cluster	gene
0	2.73274	0.68	0.109	0	0	Ldhb
0	2.39645	0.964	0.254	0	0	Cd3d
0	2.14307	0.533	0.122	0	0	LOC101714129
0	2.07254	0.903	0.223	0	0	Cd3e
0	2.02754	0.884	0.215	0	0	Cd3g
0	1.92309	0.916	0.305	0	0	Gltscr2
0	1.91807	0.999	0.787	0	0	Rps15a
0	1.89968	0.996	0.746	0	0	Rps19
0	1.89476	0.912	0.266	0	0	Eef1b2
0	1.89392	0.954	0.311	0	0	Rps4x
0	1.85686	0.494	0.091	0	0	Cd247
0	1.85559	0.978	0.364	0	0	Rps9
0	1.85427	0.998	0.675	0	0	Rps28
0	1.85161	0.98	0.397	0	0	Ptma
0	1.84163	0.992	0.51	0	0	Rps18
0	1.81547	0.78	0.211	0	0	Eif3f
0	1.81224	0.98	0.473	0	0	Rpl4
0	1.78235	0.982	0.47	0	0	Rps2
0	1.76437	0.996	0.681	0	0	Rpl18a
0	1.75713	0.984	0.485	0	0	Rpl13
0	1.75665	0.987	0.538	0	0	Rps26
0	1.75612	0.982	0.596	0	0	Rpl9
0	1.7352	0.996	0.597	0	0	Rplp2
0	1.73172	0.911	0.394	0	0	Hsp90ab1
0	1.72228	0.995	0.719	0	0	Rpl13a
0	1.72005	0.997	0.744	0	0	Rpl32
0	1.71561	0.959	0.358	0	0	Rps8
0	1.69977	0.995	0.741	0	0	Rps23
0	1.69551	0.957	0.445	0	0	Eef1g
0	1.6846	0.938	0.389	0	0	Rpl3
0	1.67841	0.99	0.574	0	0	Rps24
0	1.67102	0.994	0.692	0	0	Rpl8
0	1.66975	0.972	0.439	0	0	Rpl10a
0	1.65129	0.989	0.732	0	0	Rps3
0	1.65076	0.986	0.636	0	0	Rps20
0	1.63531	0.994	0.72	0	0	Rpl27a
0	1.62271	0.996	0.758	0	0	Rps11
0	1.62261	0.984	0.582	0	0	Rps15
0	1.61399	0.979	0.631	0	0	Rpl6
0	1.61296	0.598	0.16	0	0	Cd27
0	1.5884	0.996	0.785	0	0	Rpl23
0	1.58809	0.988	0.661	0	0	Rpl38
0	1.58768	0.991	0.733	0	0	Rps21
0	1.56688	0.932	0.431	0	0	Gnb2l1
0	1.56462	0.643	0.169	0	0	Gimap6
0	1.56085	0.658	0.235	0	0	S100a10
0	1.55525	0.984	0.579	0	0	Rps10
0	1.54276	0.505	0.123	0	0	LOC101724849
0	1.54252	0.993	0.739	0	0	Rpl35a
0	1.52668	0.922	0.425	0	0	Rps5
0	1.52074	0.996	0.783	0	0	Rpl19
0	1.51167	0.569	0.15	0	0	LOC101723775
0	1.49891	0.978	0.577	0	0	Rpl36
0	1.49651	0.989	0.764	0	0	Rps6
0	1.4961	0.991	0.7	0	0	Rps16
0	1.48665	0.977	0.558	0	0	Rpl28
0	1.47945	0.985	0.724	0	0	Rps27a
0	1.47284	0.932	0.415	0	0	Rpl22l1
0	1.47069	0.992	0.779	0	0	Rps17
0	1.43931	0.604	0.164	0	0	Evl
0	1.43707	0.603	0.167	0	0	Lat
0	1.4363	0.463	0.12	0	0	Skap1
0	1.42117	0.977	0.737	0	0	Rpl11
0	1.40583	0.958	0.573	0	0	Rps13
0	1.38024	0.518	0.229	0	0	Lgals1
0	1.37801	0.685	0.223	0	0	Anxa6
0	1.36935	0.967	0.642	0	0	Rpl18
0	1.36082	0.336	0.077	0	0	Il7r
0	1.35215	0.817	0.361	0	0	Eef2
0	1.33076	0.914	0.49	0	0	Coro1a
0	1.32525	0.81	0.371	0	0	Hnrnpa1
0	1.32096	0.823	0.36	0	0	Ssr2
0	1.31273	0.597	0.214	0	0	Eif3g
0	1.30955	0.818	0.358	0	0	Rpl29
0	1.30299	0.591	0.178	0	0	Ptprcap
0	1.28896	0.493	0.153	0	0	Lck
0	1.2875	0.783	0.34	0	0	Ssr4
0	1.27452	0.592	0.218	0	0	LOC101719056
0	1.25848	0.331	0.098	0	0	Aqp7
0	1.25709	0.703	0.246	0	0	LOC101723952
0	1.24918	0.294	0.067	0	0	Ppa1
0	1.24158	0.472	0.131	0	0	Ets1
0	1.23929	0.661	0.253	0	0	Ncl
0	1.23088	0.251	0.05	0	0	Cd7
0	1.20819	0.54	0.199	0	0	Dpm3
0	1.2074	0.352	0.098	0	0	Cst6
0	1.20145	0.503	0.176	0	0	Eif3l
0	1.19553	0.569	0.206	0	0	Sod1
0	1.19366	0.481	0.162	0	0	Mrpl36
0	1.18614	0.657	0.255	0	0	LOC101716380
0	1.17452	0.339	0.1	0	0	Pla2g10
0	1.17436	0.641	0.258	0	0	Ndufs8
0	1.17346	0.509	0.184	0	0	Romo1
0	1.15928	0.637	0.243	0	0	Mif
0	1.14483	0.335	0.095	0	0	Scml4
0	1.14415	0.305	0.08	0	0	Rgs10
0	1.14328	0.364	0.118	0	0	Dtwd1
0	1.13131	0.361	0.114	0	0	Rsl24d1
0	1.12876	0.522	0.178	0	0	Rgcc
0	1.12825	0.688	0.276	0	0	Polr2l
0	1.11511	0.71	0.326	0	0	Cnbp
0	1.10591	0.396	0.129	0	0	Scp2
0	1.10241	0.382	0.131	0	0	S100a13
0	1.09831	0.397	0.132	0	0	Mrpl10
0	1.09231	0.346	0.109	0	0	Gadd45gip1
0	1.0861	0.373	0.115	0	0	Psmd3
0	1.07154	0.444	0.17	0	0	Rab27a
0	1.06435	0.452	0.174	0	0	Eif3h
0	1.06293	0.491	0.193	0	0	Fis1
0	1.03487	0.402	0.149	0	0	Snrpf
0	1.03449	0.602	0.269	0	0	Ybx1
0	1.02987	0.38	0.123	0	0	Gng3
0	1.02797	0.76	0.472	0	0	Ptpn18
0	1.01883	0.758	0.381	0	0	Nme2
0	1.01669	0.419	0.149	0	0	Npm3
0	1.00992	0.438	0.163	0	0	Bscl2
0	0.985229	0.378	0.129	0	0	Nop56
0	0.983023	0.555	0.243	0	0	Park7
0	0.980289	0.472	0.188	0	0	Serbp1
0	0.979018	0.562	0.233	0	0	Atp5g3
0	0.963989	0.472	0.192	0	0	Cct2
0	0.962008	0.451	0.18	0	0	Fkbp3
0	0.942604	0.484	0.2	0	0	Tubb
0	0.941185	0.653	0.313	0	0	Ppib
0	0.923231	0.705	0.375	0	0	Kiaa1551
0	0.915026	0.781	0.457	0	0	Pfdn5
0	0.885362	0.677	0.332	0	0	LOC101723434
0	0.880297	0.84	0.538	0	0	Atp6v1g1
0	0.864333	0.63	0.323	0	0	Rbm8a
0	0.697343	0.925	0.705	0	0	Gapdh
7.62257e-308	0.835345	0.685	0.376	8.57311e-304	0	Atp5j2
4.52559e-307	1.03324	0.367	0.128	5.08993e-303	0	Tmem243
4.06515e-304	0.735845	0.818	0.548	4.57207e-300	0	Trmt112
9.10447e-304	0.990829	0.397	0.149	1.02398e-299	0	Eif3m
9.25094e-303	0.820214	0.686	0.372	1.04045e-298	0	Ndufs5
1.43413e-300	0.990614	0.358	0.124	1.61296e-296	0	LOC101701927
2.57444e-298	0.72689	0.831	0.586	2.89548e-294	0	Arhgdib
1.35944e-295	0.644018	0.889	0.672	1.52896e-291	0	Cfl1
7.08476e-293	0.916238	0.435	0.178	7.96823e-289	0	Rnh1
3.0161e-286	0.9478	0.318	0.102	3.3922e-282	0	Fancd2
3.325e-283	0.95727	0.4	0.158	3.73962e-279	0	Add3
1.26229e-280	1.1711	0.308	0.098	1.41969e-276	0	Ddit4
1.27559e-280	0.919731	0.338	0.115	1.43466e-276	0	Ccdc107
7.02956e-277	0.926267	0.398	0.156	7.90615e-273	0	Cct6a
1.09122e-272	0.77204	0.718	0.427	1.2273e-268	0	Hsp90aa1
3.40668e-270	0.968293	0.364	0.137	3.83149e-266	0	Anp32b
1.04562e-265	0.668481	0.855	0.623	1.17601e-261	0	LOC101698753
2.20183e-265	0.796166	0.445	0.193	2.4764e-261	0	Nvl
7.14942e-264	0.799557	0.656	0.383	8.04095e-260	0	Eif3k
1.43538e-261	0.971545	0.347	0.129	1.61437e-257	0	Siva1
5.82793e-261	0.901037	0.437	0.189	6.55467e-257	0	Hnrnpm
7.39096e-260	1.03946	0.328	0.117	8.31261e-256	0	Eif3e
2.66102e-257	0.970109	0.348	0.132	2.99285e-253	0	Hmces
2.67866e-257	0.895125	0.377	0.15	3.01269e-253	0	Ppig
1.26713e-256	0.903842	0.376	0.149	1.42514e-252	0	Krtcap2
1.17853e-255	0.982272	0.352	0.13	1.3255e-251	0	Dusp2
2.55025e-254	0.946353	0.311	0.107	2.86826e-250	0	Mrps5
2.99904e-253	0.82359	0.48	0.221	3.37302e-249	0	Slirp
1.29166e-252	0.970273	0.308	0.107	1.45273e-248	0	Cuta
1.91924e-252	0.922407	0.372	0.149	2.15857e-248	0	Ndufa11
9.68145e-251	0.775876	0.589	0.313	1.08887e-246	0	Tmem258
5.34794e-248	0.936682	0.329	0.123	6.01483e-244	0	Cetn3
6.74419e-248	0.848203	0.463	0.214	7.58519e-244	0	Nap1l1
1.36569e-247	1.20382	0.354	0.136	1.53599e-243	0	S100a4
1.54917e-246	0.910522	0.315	0.113	1.74235e-242	0	Psmb8
1.36163e-245	0.724127	0.697	0.424	1.53142e-241	0	LOC101718708
2.20989e-244	0.779127	0.514	0.249	2.48546e-240	0	Ppdpf
7.81011e-240	0.884812	0.369	0.15	8.78403e-236	0	Rpl7l1
2.22368e-234	0.859111	0.32	0.119	2.50098e-230	0	Ranbp1
1.23134e-229	0.880045	0.33	0.128	1.38488e-225	0	Mrpl27
7.03255e-228	0.836552	0.414	0.186	7.90951e-224	0	Eif3i
4.78106e-224	0.77953	0.422	0.191	5.37726e-220	0	Snrpb
5.47994e-223	0.899408	0.359	0.151	6.16329e-219	0	Polr2g
1.03844e-222	0.812041	0.411	0.182	1.16794e-218	0	Gpx1
1.93719e-220	0.741445	0.496	0.245	2.17876e-216	0	Ran
1.19044e-219	0.790282	0.48	0.241	1.33889e-215	0	Slc25a3
2.3176e-214	0.691815	0.504	0.258	2.6066e-210	0	Srrm2
4.76722e-214	0.764226	0.349	0.144	5.36169e-210	0	Rnps1
2.08394e-212	0.783789	0.333	0.133	2.34381e-208	0	Tpr
1.85168e-210	0.755209	0.424	0.198	2.08259e-206	0	LOC101714403
1.1277e-209	0.635116	0.76	0.528	1.26832e-205	0	Ndufv2
3.68571e-208	0.660198	0.685	0.422	4.14532e-204	0	Sf3b6
1.76813e-206	0.773391	0.379	0.169	1.98861e-202	0	Sun2
3.59099e-203	0.689685	0.471	0.238	4.03879e-199	0	Srsf2
6.82568e-203	0.675109	0.495	0.258	7.67685e-199	0	Pnn
2.53176e-202	0.786613	0.381	0.172	2.84747e-198	0	Pfdn2
8.85098e-202	0.703164	0.521	0.274	9.9547e-198	0	Eif5a
2.15619e-198	0.783043	0.417	0.2	2.42507e-194	0	Dad1
2.82081e-195	0.745411	0.443	0.221	3.17257e-191	0	U2af1
1.62546e-194	0.717481	0.407	0.192	1.82816e-190	0	Mrpl57
2.05181e-188	0.653536	0.573	0.325	2.30768e-184	0	Hnrnpa0
1.22884e-185	0.740792	0.39	0.185	1.38208e-181	0	Spcs2
6.11445e-185	0.696347	0.371	0.169	6.87692e-181	0	Ddx46
4.13388e-184	0.656545	0.423	0.207	4.64937e-180	0	Ddx21
9.30914e-182	0.663237	0.568	0.327	1.047e-177	0	LOC101713225
3.93098e-179	0.748137	0.401	0.196	4.42117e-175	0	Ubxn1
1.55974e-177	0.686581	0.506	0.28	1.75424e-173	0	Atp5b
8.27868e-176	0.702449	0.444	0.229	9.31103e-172	0	Ndufb10
4.8282e-175	0.710642	0.407	0.202	5.43028e-171	0	Aprt
3.37507e-173	0.643364	0.47	0.25	3.79594e-169	0	Atpif1
3.52624e-172	0.648534	0.487	0.262	3.96596e-168	0	Srsf3
1.33641e-170	0.590914	0.65	0.401	1.50306e-166	0	Ndufa4
1.31161e-169	0.62961	0.624	0.389	1.47516e-165	0	Atp5j
3.20074e-168	0.598424	0.624	0.383	3.59988e-164	0	Mfng
3.72785e-162	0.630048	0.51	0.286	4.19272e-158	0	Ndufa2
7.31642e-161	0.620004	0.441	0.233	8.22877e-157	0	Hnrnpdl
1.77452e-160	0.628621	0.426	0.223	1.99581e-156	0	Tmem14c
2.57084e-159	0.594752	0.595	0.362	2.89142e-155	0	Rbx1
3.27463e-159	0.546138	0.516	0.283	3.68298e-155	0	Psmb9
1.90127e-140	0.517293	0.657	0.431	2.13836e-136	0	Hnrnpf
1.70661e-135	0.529009	0.635	0.423	1.91942e-131	0	Tsc22d3
1.91665e-133	0.500633	0.532	0.325	2.15566e-129	0	Pnisr
1.53737e-131	0.471853	0.748	0.546	1.72908e-127	0	LOC101712058
7.94328e-130	0.504904	0.661	0.441	8.9338e-126	0	LOC101705610
2.472e-126	0.518727	0.642	0.426	2.78025e-122	0	Snrpd2
8.13427e-125	0.505158	0.628	0.42	9.14861e-121	0	Eif4a2
2.06074e-124	0.447141	0.716	0.512	2.31771e-120	0	Hnrnpa2b1
9.09974e-123	0.502117	0.583	0.369	1.02345e-118	0	Sec61g
8.24785e-121	0.428109	0.592	0.379	9.27636e-117	0	Atf4
5.42666e-108	0.457446	0.598	0.395	6.10336e-104	0	Eif4a1
0	1.41643	0.969	0.536	0	1	Cfd
0	1.41637	0.966	0.422	0	1	Lrg1
0	1.37518	0.976	0.512	0	1	Tyrobp
0	1.3716	0.892	0.395	0	1	Cebpd
0	1.35202	0.806	0.319	0	1	Efhc1
0	1.35141	0.639	0.244	0	1	Filip1l
0	1.33911	0.912	0.38	0	1	Clec4e
0	1.33501	0.95	0.63	0	1	Fos
0	1.32415	0.787	0.312	0	1	Igsf6
0	1.31396	0.649	0.253	0	1	Pla2g7
0	1.31311	0.95	0.458	0	1	Fcer1g
0	1.30823	0.874	0.36	0	1	Slpi
0	1.29805	0.868	0.528	0	1	Spink2
0	1.29175	0.604	0.241	0	1	Il1b
0	1.27505	0.689	0.283	0	1	Steap4
0	1.26992	0.949	0.708	0	1	Cstb
0	1.26938	0.749	0.298	0	1	Spi1
0	1.25848	0.492	0.183	0	1	Ccr1
0	1.24729	0.694	0.288	0	1	Fcgr2b
0	1.24648	0.672	0.266	0	1	Lbp
0	1.24138	0.609	0.261	0	1	Fcn1
0	1.23121	0.817	0.487	0	1	Cebpb
0	1.22664	0.736	0.327	0	1	LOC101725830
0	1.21543	0.649	0.27	0	1	Padi4
0	1.20613	0.903	0.513	0	1	Tspo
0	1.2058	0.741	0.398	0	1	Ctsd
0	1.20011	0.721	0.342	0	1	Rgs2
0	1.19813	0.506	0.197	0	1	LOC101702890
0	1.19788	0.669	0.287	0	1	Qpct
0	1.19107	0.513	0.199	0	1	Hck
0	1.19026	0.948	0.663	0	1	Anxa1
0	1.18869	0.742	0.311	0	1	Mcemp1
0	1.18435	0.68	0.306	0	1	Bcl2a1
0	1.18225	0.595	0.243	0	1	Slc11a1
0	1.17736	0.459	0.173	0	1	Cxcr2
0	1.17103	0.612	0.279	0	1	Ly96
0	1.16409	0.659	0.311	0	1	Pmvk
0	1.15947	0.701	0.346	0	1	Tkt
0	1.15795	0.957	0.704	0	1	Arpc1b
0	1.15147	0.568	0.237	0	1	Litaf
0	1.14787	0.5	0.223	0	1	Retn
0	1.14529	0.576	0.246	0	1	LOC106007577
0	1.14388	0.917	0.642	0	1	Alox5ap
0	1.13858	0.813	0.455	0	1	Sat1
0	1.13832	0.435	0.171	0	1	Milr1
0	1.11882	0.543	0.236	0	1	Cd14
0	1.10616	0.779	0.448	0	1	Ap1s2
0	1.10567	0.473	0.205	0	1	Ccrl2
0	1.09038	0.508	0.222	0	1	Il1r2
0	1.07718	0.568	0.293	0	1	Bid
0	1.07052	0.793	0.501	0	1	LOC101721460
0	1.07024	0.925	0.672	0	1	Lst1
0	1.05865	0.664	0.396	0	1	Tmbim6
0	1.05686	0.735	0.482	0	1	Adgre5
0	1.05656	0.922	0.681	0	1	LOC101717043
0	1.05632	0.597	0.314	0	1	Capg
0	1.0549	0.941	0.702	0	1	LOC101696396
0	1.04016	0.751	0.478	0	1	Pgd
0	1.0327	0.617	0.334	0	1	Pycard
0	1.03118	0.804	0.534	0	1	Sri
0	0.941762	0.8	0.579	0	1	Rac1
0	0.935903	0.874	0.586	0	1	Lgals3
0	0.86665	0.747	0.546	0	1	Map1lc3b
1.00886e-303	1.0799	0.465	0.197	1.13467e-299	1	Cfp
9.96818e-294	1.08629	0.435	0.176	1.12112e-289	1	Clec4d
2.19384e-293	0.969278	0.603	0.357	2.46741e-289	1	R3hdm4
4.41774e-291	1.11878	0.506	0.249	4.96864e-287	1	Bri3
1.08837e-287	0.917097	0.671	0.453	1.22409e-283	1	Cd44
2.21161e-286	1.12048	0.416	0.167	2.4874e-282	1	Calml4
2.14906e-285	1.00167	0.526	0.265	2.41705e-281	1	Nadk
2.85143e-283	0.952818	0.627	0.389	3.20701e-279	1	Glrx
1.1042e-272	1.0219	0.455	0.208	1.24189e-268	1	Msrb1
1.3676e-270	1.06547	0.379	0.146	1.53814e-266	1	Cd300a
3.87553e-270	1.05393	0.409	0.169	4.35881e-266	1	Tm6sf1
2.54326e-266	0.911064	0.657	0.444	2.86041e-262	1	Zfp36
2.49384e-265	1.07023	0.394	0.159	2.80482e-261	1	Lrrc25
2.89103e-263	0.99668	0.492	0.249	3.25154e-259	1	Cdkn2d
2.29191e-255	1.04922	0.381	0.153	2.57771e-251	1	Nfe2
1.20022e-254	0.884915	0.627	0.412	1.34988e-250	1	Lcp1
1.45641e-253	0.936942	0.557	0.324	1.63803e-249	1	Ptpre
7.45886e-252	1.15075	0.435	0.195	8.38898e-248	1	Plac8
1.31385e-242	1.05223	0.377	0.157	1.47769e-238	1	C3
2.86737e-238	1.04212	0.347	0.135	3.22493e-234	1	Cd300lf
4.85533e-238	0.984527	0.476	0.252	5.46079e-234	1	Smap2
6.47054e-235	1.02207	0.372	0.153	7.27742e-231	1	LOC101713558
7.99048e-233	1.05207	0.364	0.15	8.98689e-229	1	Csf3r
7.14715e-230	1.02925	0.401	0.181	8.03839e-226	1	Gk
1.96098e-228	1.00386	0.362	0.148	2.20552e-224	1	Csta
4.67307e-227	0.917015	0.552	0.341	5.2558e-223	1	Rnf130
2.88136e-223	0.976694	0.402	0.187	3.24067e-219	1	Ncf2
1.5165e-210	1.0221	0.355	0.153	1.70561e-206	1	Aif1
3.30425e-196	0.811548	0.497	0.272	3.71629e-192	1	Rgs18
3.95354e-195	0.889877	0.513	0.307	4.44654e-191	1	Cystatin-c
0	1.38344	0.399	0.129	0	2	Tacc3
0	1.25079	0.637	0.279	0	2	Fcn1
0	1.20525	0.869	0.4	0	2	Slpi
0	1.18169	0.952	0.554	0	2	Tyrobp
0	1.17427	0.751	0.341	0	2	Mcemp1
0	1.16789	0.948	0.575	0	2	Cfd
0	1.16338	0.752	0.353	0	2	LOC101725830
0	1.16216	0.906	0.422	0	2	Clec4e
0	1.16111	0.943	0.47	0	2	Lrg1
0	1.1177	0.933	0.5	0	2	Fcer1g
0	1.08667	0.739	0.335	0	2	Spi1
0	1.0826	0.664	0.299	0	2	Lbp
0	1.08202	0.872	0.439	0	2	Cebpd
0	1.0815	0.659	0.296	0	2	Padi4
0	1.07458	0.878	0.64	0	2	Hmgb2
0	1.06348	0.561	0.254	0	2	Cd14
0	1.06132	0.94	0.729	0	2	Cstb
0	1.06107	0.785	0.362	0	2	Efhc1
0	1.05974	0.942	0.657	0	2	Fos
0	1.05535	0.899	0.544	0	2	Tspo
0	1.05411	0.938	0.688	0	2	Anxa1
0	1.03855	0.686	0.321	0	2	Fcgr2b
0	1.03341	0.674	0.318	0	2	Steap4
0	1.02632	0.761	0.356	0	2	Igsf6
0	1.02356	0.673	0.336	0	2	Bcl2a1
0	1.01193	0.663	0.318	0	2	Qpct
0	0.999832	0.715	0.373	0	2	Rgs2
0	0.999273	0.791	0.519	0	2	Cebpb
0	0.998182	0.586	0.273	0	2	Slc11a1
0	0.996097	0.687	0.377	0	2	Tkt
0	0.977834	0.659	0.337	0	2	Pmvk
0	0.9761	0.806	0.484	0	2	Sat1
0	0.972164	0.847	0.561	0	2	Spink2
0	0.970832	0.609	0.283	0	2	Filip1l
0	0.963908	0.62	0.292	0	2	Pla2g7
0	0.959153	0.947	0.726	0	2	Arpc1b
0	0.926739	0.906	0.666	0	2	Alox5ap
0	0.926078	0.805	0.554	0	2	Sri
0	0.91799	0.76	0.478	0	2	Ap1s2
0	0.91075	0.935	0.722	0	2	LOC101696396
0	0.906004	0.735	0.426	0	2	Ctsd
0	0.859231	0.909	0.703	0	2	LOC101717043
0	0.855012	0.778	0.528	0	2	LOC101721460
0	0.848788	0.913	0.695	0	2	Lst1
4.42909e-292	0.989372	0.582	0.275	4.9814e-288	2	Il1b
8.42518e-290	1.03569	0.568	0.273	9.4758e-286	2	LOC106007577
2.46652e-289	0.756941	0.862	0.611	2.7741e-285	2	Lgals3
2.92797e-287	0.872838	0.741	0.502	3.29309e-283	2	Pgd
8.91482e-285	0.992576	0.561	0.264	1.00265e-280	2	Litaf
1.97371e-260	1.09501	0.51	0.24	2.21984e-256	2	Retn
8.41654e-257	1.06117	0.515	0.242	9.46609e-253	2	Il1r2
4.11654e-256	0.92281	0.588	0.311	4.62988e-252	2	Ly96
1.02055e-252	1.00542	0.451	0.191	1.14781e-248	2	Clec4d
4.69852e-246	0.947128	0.492	0.224	5.28443e-242	2	LOC101702890
2.49985e-243	0.856579	0.66	0.417	2.81158e-239	2	Tmbim6
1.05026e-235	0.910008	0.493	0.229	1.18122e-231	2	Hck
1.36624e-230	0.905885	0.565	0.315	1.53661e-226	2	Bid
8.94743e-224	0.92566	0.531	0.283	1.00632e-219	2	Nadk
1.23943e-215	0.851114	0.6	0.36	1.39399e-211	2	Pycard
1.91743e-215	0.890985	0.464	0.214	2.15654e-211	2	Ccr1
1.27019e-213	0.921679	0.441	0.2	1.42859e-209	2	Cxcr2
9.72623e-212	0.98875	0.39	0.164	1.09391e-207	2	LOC101713558
3.23373e-205	0.835912	0.582	0.34	3.63698e-201	2	Capg
1.47515e-203	1.00543	0.377	0.16	1.6591e-199	2	Csta
7.03057e-203	0.842795	0.571	0.351	7.90728e-199	2	Rnf130
3.54695e-202	0.937194	0.457	0.226	3.98926e-198	2	Msrb1
3.82665e-202	0.846379	0.622	0.409	4.30383e-198	2	Glrx
1.05832e-200	0.892564	0.463	0.228	1.19029e-196	2	Ccrl2
8.59279e-200	0.943513	0.41	0.186	9.66431e-196	2	Tm6sf1
1.30855e-197	0.756653	0.675	0.468	1.47173e-193	2	Cd44
1.6822e-196	0.825057	0.596	0.378	1.89197e-192	2	R3hdm4
1.10419e-194	0.859379	0.454	0.22	1.24188e-190	2	Cfp
4.8683e-190	0.863962	0.414	0.193	5.47538e-186	2	Gk
6.4119e-186	0.873767	0.418	0.196	7.21147e-182	2	Milr1
3.36926e-185	0.862049	0.492	0.267	3.78941e-181	2	Cdkn2d
1.03572e-184	0.884783	0.407	0.189	1.16488e-180	2	Calml4
1.38029e-182	0.938454	0.435	0.214	1.55241e-178	2	Plac8
1.14477e-179	0.878099	0.39	0.178	1.28753e-175	2	Lrrc25
1.76631e-178	0.722803	0.66	0.459	1.98657e-174	2	Zfp36
1.72801e-176	0.893347	0.377	0.172	1.94349e-172	2	Nfe2
1.69118e-172	0.864372	0.367	0.165	1.90207e-168	2	Csf3r
1.10901e-168	0.813985	0.487	0.274	1.2473e-164	2	Bri3
7.11561e-167	0.78982	0.549	0.344	8.00293e-163	2	Ptpre
9.22642e-159	0.76754	0.507	0.286	1.03769e-154	2	Rgs18
2.66071e-158	0.854531	0.52	0.32	2.9925e-154	2	Cystatin-c
0	2.32707	0.832	0.111	0	3	Eps15l1
0	2.06053	0.318	0.045	0	3	Dapl1
0	1.92401	0.604	0.037	0	3	Cd8a
0	1.56821	0.619	0.104	0	3	Itm2a
0	1.42921	0.608	0.123	0	3	Casp1
0	1.40584	0.64	0.127	0	3	Pla2g10
0	1.39499	0.595	0.159	0	3	Dusp2
0	1.38419	1	0.619	0	3	Rps18
0	1.37864	0.643	0.123	0	3	Aqp7
0	1.35102	0.995	0.454	0	3	Rps4x
0	1.34886	0.999	0.502	0	3	Rps9
0	1.34688	0.991	0.528	0	3	Rpl22l1
0	1.33961	1	0.749	0	3	Rps28
0	1.32951	0.999	0.598	0	3	Rpl13
0	1.32643	0.998	0.492	0	3	Rps8
0	1.31916	0.989	0.51	0	3	Rpl3
0	1.31474	0.997	0.709	0	3	Rpl6
0	1.30813	1	0.782	0	3	Rpl13a
0	1.30424	0.999	0.683	0	3	Rpl9
0	1.29413	0.998	0.586	0	3	Rps2
0	1.29319	0.981	0.407	0	3	Eef1b2
0	1.28675	1	0.558	0	3	Rpl10a
0	1.26558	1	0.688	0	3	Rplp2
0	1.25424	0.464	0.094	0	3	Myc
0	1.25134	0.538	0.109	0	3	Sirt5
0	1.24259	1	0.753	0	3	Rpl18a
0	1.2371	1	0.673	0	3	Rps15
0	1.22515	1	0.761	0	3	Rpl8
0	1.22402	0.993	0.541	0	3	Gnb2l1
0	1.21882	0.69	0.186	0	3	Npm3
0	1.21828	1	0.67	0	3	Rps10
0	1.21643	1	0.765	0	3	Rps16
0	1.21201	1	0.782	0	3	Rps27a
0	1.20169	0.998	0.667	0	3	Rpl36
0	1.20114	0.999	0.652	0	3	Rpl28
0	1.20056	0.988	0.533	0	3	Rps5
0	1.20044	0.302	0.024	0	3	Adrb3
0	1.19096	0.995	0.559	0	3	Eef1g
0	1.18793	1	0.668	0	3	Rps24
0	1.17322	1	0.799	0	3	Rps23
0	1.15988	0.749	0.208	0	3	Lck
0	1.15873	0.977	0.44	0	3	Gltscr2
0	1.1574	0.972	0.361	0	3	Cd3g
0	1.14773	0.802	0.247	0	3	Evl
0	1.14545	0.999	0.587	0	3	Rpl4
0	1.13672	0.999	0.782	0	3	Rpl27a
0	1.12773	0.303	0.034	0	3	Serpinb6
0	1.11697	0.999	0.715	0	3	Rps20
0	1.11384	0.955	0.453	0	3	Eef2
0	1.10383	0.383	0.062	0	3	Timp1
0	1.09957	0.987	0.505	0	3	Hsp90ab1
0	1.09729	0.997	0.714	0	3	Rpl18
0	1.0963	0.999	0.79	0	3	Rps3
0	1.09115	0.569	0.128	0	3	Fancd2
0	1.08678	0.899	0.33	0	3	Eif3f
0	1.08049	1	0.64	0	3	Rps26
0	1.06943	0.84	0.315	0	3	Mif
0	1.06703	0.996	0.658	0	3	Rps13
0	1.06035	0.263	0.02	0	3	Klrd1
0	1.02589	0.968	0.373	0	3	Cd3e
0	1.01656	0.999	0.797	0	3	Rpl35a
0	1.01491	0.999	0.735	0	3	Rpl38
0	0.994136	0.248	0.019	0	3	Adamtsl2
0	0.991453	0.999	0.791	0	3	Rps21
0	0.970509	0.282	0.032	0	3	Lysmd2
0	0.938168	0.339	0.055	0	3	Vps16
0	0.628342	0.387	0.061	0	3	Nkg7
5.38804e-303	1.03849	0.68	0.21	6.05993e-299	3	Gpx1
7.14863e-303	0.994456	0.995	0.414	8.04007e-299	3	Cd3d
4.61845e-295	0.905527	0.276	0.039	5.19437e-291	3	Gm2a
5.5251e-293	1.04483	0.835	0.328	6.21408e-289	3	Ndufs8
2.80059e-284	0.873129	0.748	0.247	3.14982e-280	3	Cd27
9.45159e-280	0.964924	0.944	0.452	1.06302e-275	3	Rpl29
3.8585e-279	0.969138	0.948	0.455	4.33965e-275	3	Ssr2
1.63564e-273	0.934196	0.995	0.529	1.8396e-269	3	Ptma
5.07608e-273	0.962446	0.696	0.233	5.70906e-269	3	Eif3l
1.27497e-269	0.850931	0.994	0.791	1.43396e-265	3	Rpl11
5.75956e-263	0.847049	0.853	0.337	6.47777e-259	3	LOC101723952
1.73884e-257	0.840592	0.699	0.234	1.95567e-253	3	LOC101723775
1.9505e-254	0.922732	0.821	0.332	2.19373e-250	3	LOC101716380
7.66066e-251	0.784858	0.258	0.041	8.61594e-247	3	Abi3
1.82239e-249	0.905065	0.771	0.289	2.04964e-245	3	Atp5g3
5.97297e-249	0.846236	0.337	0.069	6.7178e-245	3	Rbm38
1.00633e-248	0.962897	0.611	0.199	1.13182e-244	3	St6galnac4
7.86596e-248	0.815462	0.749	0.267	8.84684e-244	3	Gimap6
2.34696e-247	0.840746	0.985	0.58	2.63962e-243	3	Coro1a
3.25537e-241	0.896119	0.927	0.461	3.66132e-237	3	Hnrnpa1
1.52231e-240	0.825252	0.599	0.189	1.71215e-236	3	Snrpf
5.8625e-239	0.851099	0.568	0.174	6.59356e-235	3	Scp2
4.11887e-238	0.809856	0.593	0.187	4.63249e-234	3	Skap1
1.22867e-237	0.852951	0.688	0.243	1.38189e-233	3	Romo1
6.88015e-236	0.741701	0.558	0.169	7.73811e-232	3	Nop56
3.70107e-235	0.905262	0.815	0.333	4.16259e-231	3	Ncl
1.63653e-233	0.735262	0.721	0.256	1.84061e-229	3	Lat
2.55274e-232	0.853071	0.736	0.274	2.87107e-228	3	Sod1
1.22377e-231	0.781734	0.307	0.06	1.37638e-227	3	Nipal4
2.34752e-228	0.838691	0.678	0.242	2.64025e-224	3	Rgcc
3.06235e-228	0.773069	0.239	0.038	3.44422e-224	3	Mthfd1l
2.10697e-224	0.821489	0.292	0.057	2.36971e-220	3	Ptpn22
1.38168e-223	0.779099	0.438	0.118	1.55398e-219	3	Ubl4a
3.65031e-223	0.80186	0.852	0.356	4.10551e-219	3	Polr2l
5.24667e-223	0.845762	0.602	0.201	5.90093e-219	3	LOC101724849
4.20371e-221	0.866117	0.513	0.157	4.72791e-217	3	Rsl24d1
8.40516e-221	0.8686	0.503	0.152	9.45329e-217	3	Imp4
1.9078e-218	0.842876	0.636	0.221	2.1457e-214	3	Eif3h
2.09773e-218	0.821822	0.741	0.288	2.35932e-214	3	Eif3g
2.01624e-217	0.817518	0.901	0.431	2.26766e-213	3	Ssr4
8.37737e-217	0.825391	0.743	0.29	9.42203e-213	3	LOC101719056
2.40877e-216	0.674662	0.721	0.261	2.70914e-212	3	Ptprcap
1.53593e-215	0.819155	0.632	0.221	1.72746e-211	3	Mrpl36
2.46562e-214	0.824305	0.36	0.088	2.77308e-210	3	Arl2
6.70624e-214	0.87917	0.908	0.476	7.54251e-210	3	Hsp90aa1
4.97974e-213	0.817576	0.388	0.1	5.60072e-209	3	Ldlrap1
5.79106e-213	0.279546	0.284	0.055	6.5132e-209	3	Gzma
2.36141e-212	0.787002	0.316	0.069	2.65588e-208	3	Zp2
2.34617e-211	0.861779	0.878	0.427	2.63874e-207	3	Ndufs5
2.31569e-210	0.824246	0.468	0.139	2.60446e-206	3	Mrps5
9.03101e-208	0.879626	0.453	0.133	1.01572e-203	3	Ddit4
3.96623e-206	0.797963	0.915	0.453	4.46082e-202	3	Nme2
9.63095e-205	0.728384	0.478	0.143	1.08319e-200	3	Rnaseh2c
4.076e-204	0.79337	0.459	0.135	4.58427e-200	3	Rab25
1.66195e-197	0.821775	0.538	0.18	1.86919e-193	3	Mrpl10
2.68549e-197	0.765159	0.87	0.393	3.02037e-193	3	LOC101723434
6.24829e-197	0.807285	0.665	0.253	7.02745e-193	3	Nap1l1
7.68313e-196	0.773955	0.458	0.139	8.64122e-192	3	Scml4
6.80122e-195	0.752571	0.37	0.097	7.64934e-191	3	Mrps9
1.26997e-193	0.829064	0.586	0.211	1.42833e-189	3	LOC101714129
1.1182e-192	0.770833	0.441	0.131	1.25764e-188	3	Mrpl52
2.73341e-192	0.833643	0.413	0.12	3.07426e-188	3	Uri1
2.78575e-192	0.739936	0.345	0.086	3.13314e-188	3	Rnf125
7.46209e-191	0.742832	0.516	0.17	8.39261e-187	3	Gng3
3.33788e-190	0.793562	0.411	0.118	3.75411e-186	3	Lsm2
1.17987e-188	0.732574	0.435	0.128	1.327e-184	3	Lsm6
1.19832e-187	0.7336	0.334	0.084	1.34775e-183	3	Ndufa5
1.583e-186	0.769993	0.54	0.184	1.78039e-182	3	Rpl7l1
3.43184e-186	0.701849	0.682	0.262	3.85979e-182	3	Slirp
1.08424e-185	0.727939	0.724	0.291	1.21944e-181	3	Ppdpf
1.2743e-185	0.747638	0.392	0.11	1.4332e-181	3	Nifk
7.98374e-185	0.755559	0.484	0.156	8.97931e-181	3	Cetn3
2.35692e-184	0.820541	0.765	0.331	2.65083e-180	3	Ybx1
3.16765e-184	0.76242	0.495	0.161	3.56265e-180	3	Fcgrt
6.01725e-184	0.777743	0.408	0.119	6.7676e-180	3	Mrpl23
1.395e-183	0.715642	0.394	0.112	1.56896e-179	3	Mrpl41
2.68415e-183	0.725271	0.392	0.111	3.01886e-179	3	Etfb
2.92249e-183	0.719403	0.424	0.125	3.28693e-179	3	Prmt1
5.06579e-183	0.697262	0.569	0.2	5.69749e-179	3	Sun2
9.68928e-183	0.699128	0.34	0.087	1.08975e-178	3	Tecr
1.67566e-181	0.729347	0.372	0.102	1.88461e-177	3	Tma16
9.24767e-181	0.710329	0.39	0.111	1.04008e-176	3	Naa10
1.08217e-180	0.639713	0.772	0.32	1.21711e-176	3	Anxa6
3.39386e-180	0.739738	0.55	0.192	3.81707e-176	3	Eif3m
1.16296e-179	0.769594	0.366	0.102	1.30798e-175	3	Mrpl1
2.02844e-179	0.719747	0.832	0.374	2.28139e-175	3	Ppib
2.18636e-179	0.722852	0.353	0.095	2.459e-175	3	Aig1
9.19939e-178	0.64268	0.584	0.213	1.03466e-173	3	Bscl2
2.35909e-177	0.681271	0.472	0.152	2.65327e-173	3	Gadd45gip1
3.74003e-177	0.782025	0.569	0.21	4.20641e-173	3	Bin2
1.02162e-176	0.678174	0.304	0.074	1.14902e-172	3	Rftn1
2.25221e-175	0.720551	0.628	0.239	2.53306e-171	3	Serbp1
5.8743e-175	0.69916	0.483	0.16	6.60682e-171	3	Mrpl27
6.48546e-173	0.716401	0.964	0.63	7.29419e-169	3	Arhgdib
8.38907e-173	0.707752	0.466	0.152	9.43518e-169	3	Ranbp1
9.00189e-173	0.691671	0.47	0.153	1.01244e-168	3	Rpn1
1.37237e-172	0.658839	0.446	0.141	1.5435e-168	3	Cuta
1.01017e-171	0.735859	0.352	0.097	1.13614e-167	3	C1qbp
2.71032e-171	0.673066	0.294	0.072	3.0483e-167	3	Ssrp1
9.21085e-171	0.651909	0.298	0.071	1.03594e-166	3	Cds2
4.85764e-167	0.668754	0.353	0.098	5.46339e-163	3	Mob2
7.33514e-167	0.698241	0.3	0.076	8.24984e-163	3	Exosc5
1.28624e-166	0.730558	0.355	0.101	1.44663e-162	3	Nol7
4.49301e-166	0.63349	0.987	0.749	5.05329e-162	3	Gapdh
5.03135e-166	0.722111	0.401	0.123	5.65876e-162	3	Bola3
1.22239e-165	0.662737	0.485	0.163	1.37483e-161	3	Dtwd1
1.95659e-165	0.701977	0.45	0.147	2.20058e-161	3	Psmb8
2.14523e-165	0.670922	0.401	0.122	2.41274e-161	3	Magohb
3.89658e-165	0.632973	0.3	0.076	4.38248e-161	3	Sptbn1
3.5065e-164	0.711314	0.448	0.147	3.94376e-160	3	Cst6
1.13088e-163	0.753792	0.411	0.13	1.2719e-159	3	Il7r
3.19298e-163	0.703681	0.407	0.127	3.59115e-159	3	Mrpl11
4.46264e-163	0.720546	0.442	0.144	5.01914e-159	3	Ech1
1.88496e-162	0.634462	0.368	0.106	2.12001e-158	3	Prdx2
1.29256e-161	0.549789	0.61	0.235	1.45374e-157	3	Nvl
1.31354e-161	0.645685	0.607	0.232	1.47734e-157	3	Dad1
1.43194e-161	0.53331	0.553	0.202	1.61051e-157	3	Ets1
2.06369e-161	0.67054	0.416	0.131	2.32103e-157	3	Ebna1bp2
2.17539e-158	0.641979	0.714	0.3	2.44666e-154	3	Park7
2.16009e-157	0.644664	0.359	0.106	2.42945e-153	3	Hspa9
6.64208e-157	0.617936	0.654	0.267	7.47035e-153	3	Dpm3
9.6773e-157	0.657128	0.481	0.167	1.08841e-152	3	Siva1
1.88874e-156	0.63662	0.592	0.229	2.12426e-152	3	Fkbp3
8.56229e-156	0.65641	0.382	0.117	9.63001e-152	3	Scoc
6.36646e-154	0.663713	0.581	0.223	7.16036e-150	3	Eif3i
2.05336e-153	0.691447	0.874	0.472	2.30941e-149	3	LOC101705610
2.77575e-153	0.613344	0.484	0.169	3.12189e-149	3	Hmces
1.78654e-152	0.645741	0.445	0.151	2.00932e-148	3	Cct3
2.25911e-152	0.65219	0.43	0.143	2.54082e-148	3	Elof1
3.17074e-151	0.606378	0.289	0.076	3.56614e-147	3	Nob1
1.59015e-150	0.612793	0.981	0.713	1.78845e-146	3	Cfl1
4.1101e-150	0.498043	0.34	0.097	4.62263e-146	3	Tcf7
2.39683e-149	0.641695	0.531	0.199	2.69572e-145	3	Cct6a
8.49444e-149	0.658522	0.718	0.313	9.55369e-145	3	Eif5a
6.19703e-147	0.678039	0.841	0.423	6.96979e-143	3	Atp5j
6.19476e-146	0.670366	0.376	0.12	6.96725e-142	3	Idh3g
9.4081e-146	0.609882	0.482	0.173	1.05813e-141	3	LOC101699998
1.18943e-145	0.707683	0.824	0.421	1.33775e-141	3	Eif4a1
1.36272e-144	0.569435	0.466	0.165	1.53266e-140	3	Psmd3
1.67326e-144	0.627236	0.36	0.112	1.88191e-140	3	Eif3a
3.68787e-144	0.605582	0.832	0.403	4.14775e-140	3	Cnbp
6.28957e-144	0.632431	0.428	0.146	7.07388e-140	3	Tomm22
1.09496e-143	0.566774	0.533	0.201	1.2315e-139	3	Add3
2.28299e-143	0.60363	0.477	0.17	2.56768e-139	3	Mrpl17
2.7988e-143	0.62591	0.44	0.152	3.14782e-139	3	Phb2
3.71367e-143	0.621542	0.423	0.143	4.17676e-139	3	Fam89b
5.09856e-143	0.581555	0.542	0.205	5.73435e-139	3	Pfdn2
1.23583e-142	0.600698	0.448	0.156	1.38994e-138	3	LOC101711280
1.81242e-142	0.68247	0.386	0.126	2.03843e-138	3	Asf1a
5.01901e-142	0.622409	0.542	0.211	5.64489e-138	3	G3bp1
1.21098e-141	0.625921	0.377	0.122	1.36199e-137	3	LOC106008612
1.97163e-141	0.631253	0.467	0.167	2.21749e-137	3	Cdc5l
6.54666e-140	0.641161	0.595	0.245	7.36302e-136	3	Cct2
6.70627e-140	0.605421	0.349	0.108	7.54254e-136	3	Eif3b
2.34384e-139	0.681924	0.566	0.23	2.63612e-135	3	Shisa5
4.93647e-139	0.615122	0.296	0.083	5.55205e-135	3	Ndufs4
1.28865e-138	0.600283	0.504	0.19	1.44934e-134	3	Krtcap2
9.0573e-138	0.626002	0.345	0.107	1.01867e-133	3	Slx1a
1.31618e-137	0.471925	0.386	0.124	1.48031e-133	3	Rgs10
1.397e-137	0.613641	0.583	0.233	1.5712e-133	3	Aprt
1.8773e-137	0.612905	0.37	0.12	2.1114e-133	3	LOC101708594
2.56546e-137	0.603054	0.495	0.186	2.88537e-133	3	Polr2g
2.1644e-136	0.56876	0.462	0.168	2.4343e-132	3	LOC101701927
2.32133e-136	0.622986	0.612	0.254	2.6108e-132	3	Atp5h
4.07943e-136	0.592213	0.509	0.193	4.58813e-132	3	Cct7
1.31473e-135	0.57	0.598	0.246	1.47867e-131	3	LOC101712532
1.6354e-135	0.602817	0.583	0.235	1.83933e-131	3	LOC101714403
7.25784e-135	0.587302	0.671	0.287	8.1629e-131	3	Ran
8.09635e-135	0.588618	0.306	0.089	9.10596e-131	3	B9d1
1.38325e-134	0.553465	0.483	0.178	1.55574e-130	3	Anp32b
2.22422e-134	0.577071	0.469	0.171	2.50159e-130	3	Ssb
3.98018e-134	0.561086	0.438	0.157	4.47651e-130	3	Ccdc107
4.71794e-134	0.575696	0.605	0.251	5.30626e-130	3	Fis1
7.36324e-134	0.615001	0.33	0.102	8.28144e-130	3	Snrpd1
2.68293e-133	0.633806	0.842	0.44	3.01749e-129	3	Ndufa4
2.53343e-132	0.619127	0.378	0.126	2.84934e-128	3	Slc25a5
1.48518e-131	0.601179	0.65	0.28	1.67038e-127	3	Slc25a3
4.87176e-131	0.637084	0.661	0.293	5.47926e-127	3	Pdlim2
6.20145e-131	0.536871	0.476	0.175	6.97477e-127	3	Ndufc2
5.95423e-130	0.602867	0.351	0.114	6.69672e-126	3	Pdcd5
8.16923e-130	0.582154	0.328	0.103	9.18793e-126	3	Rsl1d1
1.37502e-129	0.583087	0.335	0.105	1.54649e-125	3	Actr10
1.25206e-128	0.604189	0.32	0.099	1.40819e-124	3	Nudcd2
2.01922e-128	0.555174	0.302	0.09	2.27101e-124	3	Lbh
2.42104e-128	0.570341	0.469	0.176	2.72294e-124	3	Eif3d
1.31225e-127	0.524747	0.581	0.242	1.47589e-123	3	Ddx21
3.01459e-127	0.632482	0.336	0.108	3.39051e-123	3	Pdia6
6.06718e-127	0.55816	0.332	0.105	6.82375e-123	3	Bzw2
1.33431e-126	0.524952	0.436	0.158	1.5007e-122	3	Acap1
2.14945e-126	0.596061	0.379	0.13	2.41749e-122	3	Ndufb5
7.45682e-126	0.541097	0.521	0.204	8.38669e-122	3	Tspan3
7.78735e-125	0.578712	0.778	0.38	8.75844e-121	3	Rbm8a
1.39524e-124	0.566358	0.425	0.155	1.56923e-120	3	Snrpb2
1.46199e-123	0.565204	0.691	0.315	1.6443e-119	3	Atp5b
2.06118e-123	0.579833	0.299	0.091	2.31821e-119	3	Mrpl48
7.65551e-123	0.5174	0.497	0.193	8.61015e-119	3	Dnajc8
9.72515e-123	0.502859	0.49	0.192	1.09379e-118	3	Ppig
5.78533e-121	0.526321	0.379	0.132	6.50676e-117	3	U2surp
1.0168e-120	0.46534	0.439	0.163	1.14359e-116	3	Xbp1
1.35477e-120	0.561205	0.368	0.127	1.52371e-116	3	Ndufc1
9.20269e-120	0.553537	0.308	0.097	1.03503e-115	3	P4hb
2.84164e-119	0.516784	0.503	0.198	3.196e-115	3	Dbi
3.83834e-119	0.54932	0.607	0.264	4.31699e-115	3	Ndufb10
1.09143e-118	0.528786	0.538	0.218	1.22753e-114	3	Spcs2
7.82924e-118	0.495427	0.456	0.173	8.80555e-114	3	Guk1
1.29183e-117	0.489221	0.357	0.121	1.45292e-113	3	Mrps26
6.5001e-117	0.508649	0.36	0.124	7.31066e-113	3	Ddx18
1.15143e-116	0.532636	0.488	0.194	1.29501e-112	3	Wdr83os
1.36572e-116	0.514778	0.462	0.181	1.53602e-112	3	Rnps1
1.89102e-116	0.536083	0.434	0.164	2.12683e-112	3	Psmd7
3.11707e-116	0.523631	0.377	0.133	3.50577e-112	3	Cct4
4.17873e-116	0.541297	0.554	0.235	4.69981e-112	3	Hnrnpm
4.3195e-116	0.524939	0.3	0.095	4.85815e-112	3	Wdr74
1.65555e-115	0.5383	0.306	0.098	1.86199e-111	3	Bin1
1.29296e-114	0.55238	0.955	0.707	1.4542e-110	3	Actg1
1.39496e-114	0.501581	0.552	0.232	1.56891e-110	3	Snrpb
3.55803e-114	0.535094	0.501	0.202	4.00171e-110	3	Nudt21
1.06582e-113	0.531449	0.469	0.185	1.19873e-109	3	LOC101706352
3.40169e-113	0.521373	0.409	0.152	3.82589e-109	3	Commd4
5.4506e-113	0.525105	0.313	0.103	6.13029e-109	3	Nme1
6.72156e-113	0.505385	0.378	0.136	7.55974e-109	3	Larp7
9.01102e-113	0.538324	0.394	0.144	1.01347e-108	3	Cct5
9.1074e-113	0.573036	0.839	0.459	1.02431e-108	3	Cd81
1.4808e-112	0.532643	0.382	0.138	1.66545e-108	3	Tmco1
2.18293e-112	0.461633	0.417	0.157	2.45514e-108	3	Eif3e
2.95209e-112	0.483994	0.403	0.148	3.32022e-108	3	Ndufab1
5.5031e-112	0.483162	0.484	0.194	6.18934e-108	3	Scand1
2.24722e-111	0.513929	0.352	0.123	2.52745e-107	3	Mrpl50
3.57505e-111	0.510639	0.452	0.176	4.02086e-107	3	Psmc5
1.11872e-110	0.530702	0.346	0.121	1.25823e-106	3	LOC101699285
1.31975e-110	0.313013	0.714	0.327	1.48432e-106	3	S100a10
2.69871e-110	0.51414	0.345	0.119	3.03524e-106	3	Psmb6
5.47991e-110	0.49114	0.477	0.19	6.16325e-106	3	Ndufa11
5.72889e-110	0.513468	0.483	0.196	6.44328e-106	3	Minos1
6.09096e-110	0.541805	0.534	0.225	6.8505e-106	3	Atp5c1
7.09574e-110	0.472742	0.593	0.254	7.98058e-106	3	Tmem14c
2.40496e-109	0.509648	0.74	0.362	2.70486e-105	3	Tmem258
1.24933e-108	0.520909	0.383	0.141	1.40512e-104	3	LOC101706296
1.33905e-107	0.510421	0.681	0.321	1.50602e-103	3	Ndufa2
1.72692e-107	0.458465	0.448	0.175	1.94227e-103	3	Tmem243
6.15209e-107	0.508178	0.823	0.434	6.91925e-103	3	Atp5j2
2.07806e-106	0.44837	0.388	0.143	2.33719e-102	3	Psmd13
2.77772e-106	0.493781	0.451	0.18	3.1241e-102	3	Hint1
3.10013e-106	0.460747	0.481	0.195	3.48671e-102	3	Ndufb2
2.86601e-105	0.55083	0.458	0.189	3.2234e-101	3	Cmtm7
9.95678e-103	0.465639	0.438	0.174	1.11984e-98	3	Traf3ip3
1.50966e-102	0.491079	0.387	0.147	1.69791e-98	3	Ilf2
2.99033e-102	0.505964	0.57	0.257	3.36322e-98	3	Tubb
1.14332e-100	0.460937	0.418	0.164	1.28589e-96	3	Tomm20
4.56336e-100	0.432662	0.429	0.169	5.13241e-96	3	Ndufb4
3.80051e-99	0.460849	0.578	0.259	4.27443e-95	3	U2af1
7.15848e-99	0.525319	0.806	0.432	8.05115e-95	3	Eif3k
8.33166e-99	0.522019	0.327	0.118	9.37062e-95	3	Canx
1.02514e-98	0.471966	0.462	0.191	1.15297e-94	3	Ndufb8
1.75384e-97	0.444712	0.322	0.115	1.97254e-93	3	Psmc3
6.41879e-97	0.49873	0.8	0.437	7.21922e-93	3	Ndufa3
9.67094e-97	0.465924	0.478	0.203	1.08769e-92	3	Matr3
1.92843e-96	0.447608	0.583	0.268	2.16891e-92	3	Hnrnpdl
2.46997e-96	0.456536	0.345	0.127	2.77797e-92	3	Anapc13
2.80894e-96	0.492373	0.334	0.123	3.15921e-92	3	Snrpn
2.84327e-96	0.479129	0.362	0.137	3.19782e-92	3	Psma3
5.15399e-96	0.497017	0.329	0.12	5.79669e-92	3	Pin1
1.21671e-95	0.436267	0.392	0.153	1.36844e-91	3	Pcna
4.52358e-95	0.400001	0.798	0.442	5.08767e-91	3	Kiaa1551
4.8203e-95	0.427917	0.404	0.16	5.4214e-91	3	Hsd17b10
3.64954e-94	0.455172	0.349	0.132	4.10464e-90	3	Dpm2
1.44458e-93	0.495492	0.876	0.531	1.62472e-89	3	LOC101716432
1.32352e-92	0.446687	0.776	0.399	1.48856e-88	3	Rbx1
7.05912e-92	0.466943	0.726	0.368	7.9394e-88	3	Hnrnpa0
1.9056e-91	0.471247	0.878	0.522	2.14323e-87	3	Pfdn5
2.17031e-91	0.475947	0.83	0.458	2.44095e-87	3	Snrpd2
9.32833e-91	0.394673	0.39	0.154	1.04916e-86	3	Phf5a
1.2597e-89	0.46445	0.932	0.599	1.41678e-85	3	Trmt112
2.35927e-89	0.470085	0.811	0.451	2.65347e-85	3	Eif4a2
4.91073e-89	0.438239	0.429	0.18	5.5231e-85	3	Puf60
1.977e-88	0.409681	0.318	0.117	2.22353e-84	3	LOC101722119
4.07828e-88	0.434651	0.329	0.124	4.58684e-84	3	Smim7
4.4446e-88	0.383542	0.513	0.229	4.99884e-84	3	Rnh1
6.45616e-88	0.438728	0.792	0.423	7.26124e-84	3	Mfng
8.0403e-88	0.402112	0.42	0.175	9.04292e-84	3	Fam105a
1.6346e-87	0.429966	0.394	0.16	1.83844e-83	3	Mdh1
1.664e-87	0.45363	0.382	0.154	1.87151e-83	3	Suclg1
2.56592e-87	0.456584	0.36	0.142	2.88589e-83	3	Dnajc7
2.65495e-87	0.427167	0.369	0.147	2.98602e-83	3	Eif4a3
6.80831e-87	0.394478	0.44	0.186	7.65731e-83	3	Nucks1
7.2058e-87	0.386055	0.351	0.136	8.10436e-83	3	Rheb
1.08299e-86	0.418742	0.527	0.24	1.21804e-82	3	Elf1
1.15565e-86	0.417812	0.337	0.129	1.29976e-82	3	Mrps33
3.54656e-85	0.373402	0.328	0.125	3.98881e-81	3	Ostc
5.92602e-85	0.437093	0.836	0.474	6.66499e-81	3	LOC101718708
6.42902e-85	0.432568	0.338	0.132	7.23071e-81	3	Phpt1
2.0107e-84	0.396741	0.335	0.13	2.26143e-80	3	Hdac1
3.3069e-84	0.433681	0.36	0.145	3.71928e-80	3	Snrpd3
2.40443e-83	0.41012	0.544	0.251	2.70427e-79	3	Sqrdl
2.6262e-83	0.399824	0.351	0.139	2.95369e-79	3	Prkcsh
4.92587e-83	0.397105	0.345	0.135	5.54012e-79	3	Ensa
6.07318e-83	0.425261	0.344	0.136	6.83051e-79	3	LOC101700825
1.52615e-82	0.365095	0.473	0.206	1.71646e-78	3	Arf5
1.42019e-81	0.407027	0.507	0.233	1.59729e-77	3	LOC101699574
5.45572e-81	0.42679	0.403	0.172	6.13605e-77	3	Timm17a
8.69608e-81	0.378971	0.355	0.142	9.78048e-77	3	Rraga
2.19475e-80	0.335326	0.454	0.197	2.46843e-76	3	Mrpl20
4.52071e-80	0.339933	0.34	0.134	5.08444e-76	3	Tstd1
5.03766e-80	0.343356	0.358	0.145	5.66586e-76	3	Timm10
5.13977e-80	0.377196	0.423	0.182	5.7807e-76	3	LOC101697932
8.8249e-80	0.337631	0.603	0.288	9.92536e-76	3	Atpif1
5.57445e-79	0.349964	0.368	0.151	6.26959e-75	3	Mpp1
6.41354e-79	0.430969	0.7	0.363	7.21331e-75	3	Atp5i
7.18456e-79	0.490356	0.813	0.501	8.08047e-75	3	Id2
8.94738e-79	0.421977	0.741	0.389	1.00631e-74	3	Psmb5
2.11238e-78	0.436832	0.424	0.187	2.3758e-74	3	Tnfaip8
2.82243e-78	0.320213	0.492	0.223	3.17438e-74	3	LOC101701538
6.72936e-78	0.392551	0.345	0.14	7.56851e-74	3	Zmat2
8.87693e-78	0.362717	0.505	0.233	9.98388e-74	3	Ubxn1
9.68799e-78	0.449586	0.848	0.504	1.08961e-73	3	LOC101706868
1.5985e-77	0.376316	0.542	0.256	1.79783e-73	3	Ndufb3
3.79847e-77	0.36884	0.377	0.158	4.27214e-73	3	Myeov2
8.42054e-77	0.373721	0.532	0.254	9.47058e-73	3	Cdc42se2
1.23154e-76	0.295329	0.612	0.305	1.38511e-72	3	Srrm2
2.45469e-76	0.369245	0.4	0.173	2.76078e-72	3	Erp29
4.25211e-76	0.379553	0.498	0.231	4.78235e-72	3	Atp5a1
5.9291e-76	0.419211	0.349	0.146	6.66846e-72	3	Thoc7
8.89935e-76	0.339463	0.41	0.177	1.00091e-71	3	Imp3
1.72194e-75	0.372739	0.343	0.141	1.93666e-71	3	Hypk
1.79459e-75	0.395655	0.751	0.403	2.01838e-71	3	Sec61g
5.32381e-75	0.315877	0.45	0.201	5.98769e-71	3	LOC101719627
5.53313e-75	0.409788	0.557	0.291	6.22312e-71	3	Lgals1
1.68894e-74	0.33815	0.349	0.143	1.89955e-70	3	Il16
4.16109e-74	0.323921	0.396	0.173	4.67998e-70	3	Tpr
6.57423e-74	0.339028	0.399	0.174	7.39404e-70	3	Ufc1
4.48625e-72	0.395401	0.697	0.371	5.04569e-68	3	LOC101713225
5.3207e-72	0.31074	0.372	0.158	5.98419e-68	3	Sf3b2
6.2683e-72	0.361816	0.482	0.227	7.04996e-68	3	Llph
1.21296e-71	0.363163	0.698	0.365	1.36421e-67	3	Srp14
5.0905e-71	0.369709	0.595	0.303	5.72528e-67	3	Srsf3
5.10977e-71	0.316654	0.37	0.158	5.74696e-67	3	Dscr3
7.3982e-71	0.279996	0.645	0.325	8.32076e-67	3	Psmb9
7.71551e-71	0.331191	0.362	0.156	8.67763e-67	3	Ndufaf3
1.93135e-70	0.32907	0.368	0.159	2.17219e-66	3	Spag7
2.13593e-70	0.38819	0.611	0.31	2.40228e-66	3	Dctn2
2.31105e-70	0.382142	0.941	0.668	2.59924e-66	3	LOC101698753
1.28055e-69	0.333053	0.548	0.265	1.44024e-65	3	Psmb1
1.89462e-69	0.285973	0.397	0.179	2.13088e-65	3	Srsf7
3.21728e-69	0.338102	0.352	0.15	3.61848e-65	3	Twf2
6.95779e-69	0.250936	0.571	0.282	7.82543e-65	3	Srsf2
7.38866e-69	0.307692	0.453	0.209	8.31003e-65	3	Ndufa12
1.41299e-68	0.346734	0.41	0.186	1.58918e-64	3	S100a13
2.54496e-68	0.327301	0.399	0.179	2.86231e-64	3	Mrpl34
5.39378e-68	0.34394	0.444	0.208	6.06638e-64	3	Bloc1s1
2.1311e-67	0.277664	0.354	0.152	2.39685e-63	3	Smc3
2.77118e-67	0.287179	0.491	0.233	3.11675e-63	3	Mrpl57
3.0374e-67	0.326759	0.413	0.188	3.41616e-63	3	LOC101711375
1.16008e-66	0.313782	0.454	0.213	1.30474e-62	3	Eif2s2
3.1691e-66	0.290281	0.39	0.173	3.56428e-62	3	Mrps14
3.85953e-66	0.317204	0.515	0.25	4.34081e-62	3	Ndufs6
2.65767e-65	0.371026	0.746	0.417	2.98908e-61	3	LOC101715696
4.45948e-65	0.309219	0.366	0.162	5.01558e-61	3	Rps19bp1
1.35108e-64	0.299826	0.444	0.207	1.51955e-60	3	Psmd6
6.41237e-64	0.292404	0.378	0.169	7.21199e-60	3	Cdc123
1.04753e-62	0.310063	0.556	0.278	1.17816e-58	3	Tomm7
1.10461e-62	0.290678	0.489	0.236	1.24235e-58	3	Pomp
1.58855e-62	0.25779	0.438	0.209	1.78664e-58	3	Ddx46
2.6801e-62	0.328916	0.441	0.21	3.01431e-58	3	Psmb4
4.31909e-62	0.263362	0.474	0.23	4.85769e-58	3	Rab27a
2.77781e-61	0.374701	0.636	0.345	3.1242e-57	3	7-Sep
4.6e-61	0.256063	0.472	0.225	5.17362e-57	3	Polr1d
1.86879e-60	0.261667	0.392	0.179	2.10183e-56	3	Ddost
4.25119e-60	0.267664	0.439	0.213	4.78131e-56	3	Znrd1
3.49201e-59	0.339021	0.798	0.47	3.92747e-55	3	Hnrnpf
3.52461e-59	0.277622	0.499	0.25	3.96413e-55	3	Srrm1
9.19734e-59	0.308092	0.598	0.315	1.03443e-54	3	Polr2j
9.9785e-59	0.273897	0.499	0.247	1.12228e-54	3	Sumo1
4.16405e-58	0.339771	0.807	0.486	4.68331e-54	3	LOC101726493
9.91236e-58	0.269957	0.531	0.269	1.11484e-53	3	Fus
4.62051e-57	0.26037	0.44	0.214	5.19669e-53	3	Cisd2
5.04406e-57	0.329254	0.929	0.599	5.67306e-53	3	Atp6v1g1
1.7912e-56	0.291845	0.452	0.22	2.01456e-52	3	Psmb7
1.33273e-55	0.260814	0.491	0.246	1.49892e-51	3	Atp5o
4.077e-55	0.269198	0.534	0.276	4.5854e-51	3	LOC101724106
8.82921e-55	0.282718	0.649	0.361	9.93022e-51	3	Il2rg
1.88686e-54	0.286327	0.81	0.471	2.12215e-50	3	Sf3b6
1.71321e-53	0.258772	0.469	0.235	1.92684e-49	3	Psma4
2.79586e-53	0.263899	0.542	0.282	3.1445e-49	3	Nhp2l1
1.50237e-52	0.306	0.706	0.411	1.68971e-48	3	Gpx4
7.53143e-52	0.279631	0.403	0.199	8.4706e-48	3	Ywhab
1.15241e-47	0.252411	0.437	0.226	1.29611e-43	3	Churc1
7.38334e-44	0.266746	0.737	0.442	8.30405e-40	3	Sepw1
1.11123e-37	0.260974	0.936	0.721	1.2498e-33	3	Hspa8
0	4.69581	0.913	0.041	0	4	Gzma
0	4.63733	0.984	0.053	0	4	Nkg7
0	3.95747	0.753	0.041	0	4	Dapl1
0	3.70477	0.456	0.003	0	4	Ccl5
0	3.08608	0.916	0.157	0	4	Xbp1
0	2.55531	0.924	0.171	0	4	S100a4
0	2.53517	0.473	0.008	0	4	LOC101716020
0	2.50198	0.64	0.032	0	4	Il2rb
0	2.48045	0.741	0.063	0	4	Timp1
0	2.13472	0.562	0.063	0	4	Socs1
0	2.0758	0.528	0.02	0	4	Cst7
0	2.05585	0.476	0.002	0	4	Ctsw
0	1.90779	0.45	0.008	0	4	Spon2
0	1.86589	0.397	0.004	0	4	LOC101726208
0	1.84061	0.891	0.276	0	4	Ptprcap
0	1.7051	0.591	0.064	0	4	Cd8a
0	1.65614	0.425	0.006	0	4	Ccr5
0	1.41087	0.512	0.073	0	4	Laptm4b
0	1.35668	0.373	0.022	0	4	Ccr2
0	1.34196	0.479	0.068	0	4	Rogdi
0	1.29303	0.287	0.002	0	4	Fam19a3
0	1.24903	0.37	0.034	0	4	Adrb3
0	1.23032	0.328	0.023	0	4	Fhl2
0	1.2042	0.351	0.027	0	4	Sh2d2a
0	1.14964	0.377	0.041	0	4	Ptpn4
0	1.14639	0.262	0.001	0	4	Samd3
0	1.04131	0.204	0	0	4	LOC101702287
1.13878e-303	1.21787	0.445	0.058	1.28079e-299	4	Fabp5
6.24251e-292	1.21262	0.384	0.046	7.02095e-288	4	Abi3
5.18095e-279	1.51029	0.624	0.127	5.82701e-275	4	Magohb
9.42269e-265	1.13654	0.405	0.056	1.05977e-260	4	Rab37
1.3618e-256	1.29288	0.47	0.077	1.53161e-252	4	Spns1
2.9307e-252	0.913297	0.249	0.022	3.29616e-248	4	Arhgap8
6.67397e-249	1.14868	0.357	0.046	7.50622e-245	4	Slc1a5
2.65533e-243	1.57314	0.86	0.303	2.98645e-239	4	Pdlim2
4.2092e-236	1.07975	0.374	0.053	4.73409e-232	4	Gpx7
2.68944e-229	1.09644	0.368	0.053	3.02481e-225	4	Sdf2l1
3.2913e-225	1.12026	0.4	0.063	3.70172e-221	4	Cd38
1.38164e-220	0.896349	0.278	0.031	1.55393e-216	4	Bcl2l1
1.45735e-214	1.04494	0.357	0.053	1.63908e-210	4	Impdh1
3.47841e-210	1.39194	0.856	0.332	3.91217e-206	4	Psmb9
9.38579e-208	1.52217	0.763	0.242	1.05562e-203	4	Stard3nl
1.98777e-205	0.869509	0.278	0.034	2.23565e-201	4	Stat4
3.7444e-197	0.989127	0.271	0.034	4.21132e-193	4	Tyms
1.8776e-189	1.16904	0.604	0.155	2.11174e-185	4	Psmb8
2.448e-186	1.33758	0.818	0.31	2.75326e-182	4	Atp5g3
3.30304e-185	0.96766	0.403	0.074	3.71493e-181	4	LOC101700274
2.34463e-184	1.05901	0.547	0.13	2.63701e-180	4	LOC101711399
2.84117e-184	1.22956	0.495	0.113	3.19547e-180	4	Pdia6
6.89442e-184	0.975883	0.377	0.067	7.75415e-180	4	Arpc5l
1.43738e-183	1.01683	0.514	0.116	1.61662e-179	4	Capn2
1.51431e-182	0.903016	0.298	0.043	1.70315e-178	4	LOC101723816
5.16794e-182	1.11384	0.563	0.14	5.81238e-178	4	Mrpl52
9.67113e-179	1.15912	0.987	0.726	1.08771e-174	4	Cfl1
2.95308e-178	0.947527	0.38	0.069	3.32133e-174	4	Gar1
4.20623e-176	1.11013	0.537	0.13	4.73075e-172	4	Ube2f
6.77017e-176	1.26617	0.872	0.378	7.61441e-172	4	Polr2l
1.29169e-172	1.06342	0.341	0.058	1.45276e-168	4	Tnfrsf25
3.57958e-171	1.24419	0.706	0.231	4.02596e-167	4	Gpx1
4.89285e-171	1.02728	0.469	0.105	5.50299e-167	4	C1qbp
6.6334e-171	1.21173	0.808	0.288	7.46059e-167	4	Gimap6
8.90346e-168	0.997633	0.472	0.107	1.00137e-163	4	Nme1
2.08813e-167	1.10586	0.68	0.205	2.34852e-163	4	Dbi
1.19043e-163	1.17035	0.817	0.307	1.33888e-159	4	Ppdpf
3.67141e-163	1.02983	0.515	0.128	4.12923e-159	4	Lsm2
1.19353e-162	1.20702	0.969	0.718	1.34236e-158	4	Actg1
2.23463e-161	1.12665	0.853	0.339	2.51329e-157	4	Anxa6
7.86443e-158	1.10044	0.469	0.111	8.84513e-154	4	Myc
7.08174e-157	0.997973	0.789	0.275	7.96483e-153	4	Lat
2.53364e-156	0.981333	0.76	0.254	2.84958e-152	4	LOC101723775
2.83114e-155	0.971858	0.531	0.137	3.18419e-151	4	Bcl7c
1.16483e-154	0.96026	0.486	0.117	1.31009e-150	4	Mrps21
5.35526e-153	0.928846	0.44	0.1	6.02306e-149	4	LOC101712273
1.42864e-151	0.725453	0.298	0.049	1.60679e-147	4	LOC101701356
8.9228e-151	1.06803	0.521	0.138	1.00355e-146	4	Pik3cd
9.23512e-151	1.16756	0.87	0.394	1.03867e-146	4	Ppib
4.41628e-150	1.0137	0.432	0.099	4.96699e-146	4	Dut
5.26912e-150	1.0986	0.9	0.415	5.92618e-146	4	LOC101723434
3.21702e-149	0.984416	0.549	0.148	3.61818e-145	4	Snrpd3
2.31002e-146	1.17779	0.774	0.301	2.59808e-142	4	Ran
3.10071e-146	0.873755	0.342	0.067	3.48737e-142	4	Odc1
3.18891e-145	0.891368	0.425	0.098	3.58656e-141	4	Thoc2
3.39074e-143	1.02829	0.754	0.279	3.81357e-139	4	Slirp
2.73564e-141	1.07621	0.713	0.254	3.07677e-137	4	Serbp1
3.72504e-141	1.04023	0.613	0.191	4.18955e-137	4	Scp2
5.78526e-141	0.77424	0.253	0.04	6.50668e-137	4	Gimap4
1.78208e-140	0.858597	0.342	0.069	2.00431e-136	4	Kiaa1191
2.15317e-140	0.922057	0.473	0.12	2.42167e-136	4	Nifk
1.32606e-136	0.858458	0.533	0.145	1.49141e-132	4	Tpst2
2.44134e-135	0.863358	0.412	0.097	2.74578e-131	4	Banf1
1.59531e-133	0.813568	0.425	0.103	1.79425e-129	4	Bin1
2.96763e-133	0.780784	0.322	0.064	3.3377e-129	4	Hook3
1.01335e-132	0.976152	0.619	0.198	1.13972e-128	4	Ndufb8
1.32793e-131	1.02627	0.403	0.096	1.49352e-127	4	Manf
1.32967e-131	0.937359	0.575	0.171	1.49548e-127	4	Cmc1
3.23612e-131	0.946553	0.624	0.203	3.63966e-127	4	Ndufb2
1.63081e-129	0.922778	0.627	0.202	1.83417e-125	4	Wdr83os
1.69136e-129	0.967287	0.99	0.516	1.90227e-125	4	Rps8
5.26267e-129	0.915051	0.981	0.675	5.91893e-125	4	Rps13
5.26939e-129	0.912189	0.48	0.131	5.92649e-125	4	Sirt5
7.76854e-129	0.838227	0.697	0.235	8.73728e-125	4	Lck
9.95029e-129	0.920992	0.734	0.271	1.11911e-124	4	Cd27
2.29108e-128	0.813149	0.297	0.058	2.57678e-124	4	Nhp2
6.29594e-128	0.959521	0.99	0.58	7.08104e-124	4	Eef1g
2.28855e-127	0.872581	0.732	0.262	2.57394e-123	4	Romo1
5.97048e-127	0.972427	0.79	0.317	6.71499e-123	4	Park7
8.87918e-127	0.846926	0.56	0.168	9.98641e-123	4	Cetn3
1.3054e-125	0.757124	0.291	0.056	1.46818e-121	4	Urod
5.47338e-125	0.850236	0.457	0.121	6.15592e-121	4	Pdcd5
6.72051e-125	0.801509	0.448	0.116	7.55855e-121	4	Mfsd10
1.81724e-124	0.832497	0.485	0.134	2.04385e-120	4	Ndufc1
1.06099e-123	0.706418	0.277	0.052	1.19329e-119	4	Adora2a
2.05061e-122	0.819234	0.288	0.056	2.30632e-118	4	Cish
6.51353e-122	0.904362	0.764	0.295	7.32577e-118	4	Sod1
2.68499e-121	1.00534	0.774	0.33	3.01981e-117	4	Eif5a
5.07766e-121	0.865017	0.63	0.212	5.71085e-117	4	Npm3
6.02294e-121	0.760179	0.365	0.085	6.774e-117	4	Nsun2
9.30612e-121	0.884957	0.846	0.362	1.04666e-116	4	LOC101723952
2.84078e-120	0.963953	0.59	0.193	3.19503e-116	4	Lfng
4.20301e-119	0.975462	0.955	0.6	4.72713e-115	4	Coro1a
6.62351e-119	1.0221	0.557	0.181	7.44946e-115	4	Dusp2
1.02082e-118	0.92079	0.537	0.165	1.14812e-114	4	Ucp2
1.23255e-118	0.805245	0.422	0.11	1.38624e-114	4	Nol7
1.3367e-118	0.908649	0.93	0.474	1.50338e-114	4	Nme2
2.13527e-118	0.707042	0.377	0.09	2.40153e-114	4	Ndufs4
3.04139e-118	0.811442	0.521	0.155	3.42065e-114	4	Tomm22
3.06397e-118	0.832301	0.412	0.106	3.44605e-114	4	Tgfb1
1.2798e-117	0.87361	0.61	0.204	1.4394e-113	4	Minos1
4.20875e-117	0.781417	0.521	0.157	4.73358e-113	4	Rnaseh2c
2.27502e-116	0.880949	0.678	0.246	2.55872e-112	4	Aprt
2.38494e-116	0.733566	0.288	0.058	2.68235e-112	4	Bpnt1
6.97873e-116	0.684313	0.291	0.059	7.84897e-112	4	Gtpbp4
9.08304e-116	0.985656	0.793	0.342	1.02157e-111	4	Mif
1.02866e-115	0.944996	0.691	0.259	1.15693e-111	4	LOC101712532
1.1722e-115	0.809222	0.464	0.131	1.31838e-111	4	Uri1
1.29611e-115	0.761475	0.378	0.093	1.45774e-111	4	Mrps23
1.79544e-115	0.903161	0.678	0.248	2.01933e-111	4	LOC101714403
2.45614e-115	0.839521	0.416	0.11	2.76242e-111	4	Tuba4a
3.39236e-115	0.69618	0.316	0.068	3.81539e-111	4	Gtf2h5
5.28456e-115	0.885644	0.394	0.103	5.94354e-111	4	Cd2
1.0123e-114	0.896188	0.525	0.164	1.13853e-110	4	Ranbp1
1.84062e-114	0.665685	0.262	0.05	2.07015e-110	4	Ahnak
1.87083e-114	0.846756	0.469	0.134	2.10412e-110	4	Slc25a5
1.17061e-113	0.818054	0.483	0.141	1.31659e-109	4	Lsm6
1.18237e-113	0.881771	0.828	0.355	1.32981e-109	4	LOC101716380
6.78711e-113	0.714144	0.383	0.096	7.63346e-109	4	Chchd1
7.30264e-113	0.724511	0.281	0.057	8.21328e-109	4	Pik3r1
1.17853e-112	0.796369	0.613	0.208	1.3255e-108	4	Snrpf
2.4003e-112	0.784814	0.48	0.139	2.69962e-108	4	Lsm5
5.15602e-112	0.836667	0.553	0.179	5.79898e-108	4	Siva1
1.17366e-111	0.671029	0.32	0.071	1.32002e-107	4	Psmg4
3.16626e-111	0.789314	0.48	0.141	3.56109e-107	4	LOC101700825
3.187e-111	0.707595	0.466	0.131	3.58442e-107	4	Tmbim4
3.72341e-111	0.755681	0.355	0.086	4.18772e-107	4	Wbscr22
9.13847e-111	0.870104	0.464	0.137	1.0278e-106	4	Prmt1
2.71732e-110	0.888014	0.987	0.551	3.05617e-106	4	Ptma
1.40205e-109	0.905189	0.693	0.268	1.57689e-105	4	Atp5h
3.06512e-109	0.754967	0.464	0.134	3.44734e-105	4	Hdac1
4.72854e-109	0.841002	0.948	0.436	5.31819e-105	4	Eef1b2
1.04255e-108	0.679502	0.365	0.09	1.17256e-104	4	Eef1e1
2.65961e-108	0.879473	0.997	0.684	2.99127e-104	4	Rps24
5.89324e-108	0.765511	0.431	0.121	6.62812e-104	4	Eif3a
9.17326e-108	0.75006	0.4	0.107	1.03172e-103	4	Nudcd2
1.09615e-107	0.80228	0.496	0.152	1.23284e-103	4	Cct5
2.04511e-107	0.821342	0.917	0.452	2.30014e-103	4	Ssr4
8.24327e-107	0.794849	0.457	0.133	9.2712e-103	4	Anapc13
9.91325e-107	0.825605	0.985	0.683	1.11494e-102	4	Rpl36
2.78857e-106	0.898619	0.783	0.343	3.1363e-102	4	S100a10
2.96263e-106	0.868069	0.767	0.323	3.33207e-102	4	Serpinb1
4.0805e-106	0.708247	0.383	0.099	4.58934e-102	4	Tmem261
1.20992e-105	0.672064	0.39	0.103	1.3608e-101	4	Polr2f
1.57527e-105	0.805991	0.377	0.1	1.77171e-101	4	Arl2
3.65581e-105	1.02617	0.834	0.439	4.11168e-101	4	Eif4a1
3.6574e-105	0.656263	0.301	0.067	4.11348e-101	4	Ssbp1
1.16951e-104	0.791032	0.547	0.182	1.31535e-100	4	Mrpl17
1.62331e-104	0.778249	0.534	0.173	1.82574e-100	4	Rsl24d1
2.75192e-103	0.793753	0.489	0.153	3.09508e-99	4	Scml4
5.78542e-103	0.877135	0.552	0.189	6.50686e-99	4	Hint1
2.75824e-102	0.815606	0.539	0.179	3.10219e-98	4	LOC101701927
2.88675e-102	0.821384	0.991	0.579	3.24673e-98	4	Rpl10a
4.63049e-102	0.776523	0.364	0.095	5.20791e-98	4	Txn2
8.35384e-102	0.650187	0.313	0.073	9.39556e-98	4	Mrpl4
1.31937e-101	0.681223	0.365	0.094	1.4839e-97	4	Mrpl14
1.7619e-101	0.767879	0.47	0.143	1.98161e-97	4	Psma3
1.79407e-101	0.759093	0.451	0.135	2.0178e-97	4	Bola3
1.80633e-101	0.747995	0.555	0.186	2.03158e-97	4	Ndufc2
3.55914e-101	0.95192	0.888	0.497	4.00296e-97	4	Hsp90aa1
5.7358e-101	0.822384	0.967	0.551	6.45105e-97	4	Rpl22l1
1.73901e-100	0.805875	0.924	0.476	1.95586e-96	4	Rpl29
4.07915e-100	0.864101	0.868	0.458	4.58782e-96	4	Ndufa4
4.16383e-100	0.789726	0.735	0.294	4.68307e-96	4	Slc25a3
7.28054e-100	0.778068	0.493	0.156	8.18842e-96	4	Ndufab1
5.12803e-99	0.742728	0.486	0.154	5.7675e-95	4	Fam89b
5.61906e-99	0.72896	0.454	0.138	6.31976e-95	4	Phpt1
7.34366e-99	0.770337	0.581	0.204	8.25941e-95	4	Mrpl20
7.38819e-99	0.704393	0.501	0.159	8.3095e-95	4	Cst6
9.2639e-99	0.619269	0.341	0.086	1.04191e-94	4	Pdia4
1.0136e-98	0.863317	0.757	0.32	1.13999e-94	4	Rgs18
3.65212e-98	0.907283	0.722	0.312	4.10753e-94	4	Srsf3
3.67902e-98	0.838958	0.875	0.451	4.13779e-94	4	Atp5j2
4.08222e-98	0.798269	0.527	0.176	4.59127e-94	4	Fcgrt
5.77996e-98	0.889505	0.435	0.134	6.50072e-94	4	Hsp90b1
6.59769e-98	0.699285	0.336	0.085	7.42042e-94	4	Mrps6
7.4308e-98	0.714498	0.365	0.097	8.35743e-94	4	Ccdc85b
1.00362e-97	0.780482	0.991	0.777	1.12877e-93	4	Rps16
3.55722e-97	0.679623	0.265	0.058	4.0008e-93	4	Hacd3
4.70075e-97	0.748665	0.847	0.359	5.28693e-93	4	Eif3f
5.2415e-97	0.82499	0.79	0.35	5.89512e-93	4	Ybx1
6.20965e-97	0.608777	0.262	0.056	6.98399e-93	4	Tmem60
1.00074e-96	0.704315	0.927	0.403	1.12553e-92	4	Cd3e
1.02562e-96	0.887555	0.996	0.637	1.15352e-92	4	Rps18
2.69199e-96	0.600965	0.279	0.063	3.02768e-92	4	Eif2s1
3.03581e-96	0.690836	0.368	0.099	3.41438e-92	4	Psmg2
3.53327e-96	0.700253	0.525	0.174	3.97387e-92	4	Mrpl27
3.56001e-96	0.68269	0.313	0.077	4.00395e-92	4	Dtymk
9.95367e-96	0.688378	0.393	0.111	1.11949e-91	4	Rsl1d1
1.19891e-95	0.680143	0.413	0.119	1.34842e-91	4	Mrps15
2.35449e-95	0.711014	0.546	0.185	2.64809e-91	4	Anxa5
8.18657e-95	0.816737	0.786	0.356	9.20744e-91	4	Ncl
9.00839e-95	0.83068	0.872	0.448	1.01317e-90	4	Ndufs5
9.8316e-95	0.682675	0.387	0.109	1.10576e-90	4	Vdac1
1.12699e-94	0.744944	0.972	0.761	1.26753e-90	4	Gapdh
1.13265e-94	0.601585	0.307	0.074	1.27389e-90	4	Glrx3
2.23516e-94	0.789354	0.991	0.605	2.51388e-90	4	Rps2
5.08949e-94	0.744742	0.499	0.165	5.72415e-90	4	Snrpb2
5.86633e-94	0.68752	0.336	0.087	6.59786e-90	4	Atp6v0a2
1.42696e-93	0.843266	0.623	0.243	1.6049e-89	4	Pomp
1.9788e-93	0.728625	0.601	0.219	2.22555e-89	4	Pfdn2
6.00406e-93	0.725149	0.683	0.267	6.75276e-89	4	Tmem14c
9.2435e-93	0.720451	0.534	0.183	1.03962e-88	4	Ddost
9.71195e-93	0.700519	0.325	0.084	1.0923e-88	4	Rftn1
1.17931e-92	0.695461	0.611	0.226	1.32637e-88	4	Prpf4b
5.2169e-92	0.72959	0.999	0.668	5.86744e-88	4	Rpl28
5.75292e-92	0.643372	0.479	0.154	6.47031e-88	4	Cuta
4.72055e-91	0.607078	0.29	0.069	5.3092e-87	4	LOC101702099
9.65673e-91	0.60835	0.371	0.103	1.08609e-86	4	Dpy30
1.67798e-89	0.707957	0.309	0.079	1.88722e-85	4	Fbl
1.73429e-89	0.911773	0.654	0.268	1.95055e-85	4	Tubb
1.95731e-89	0.680624	0.493	0.164	2.20138e-85	4	Myeov2
2.2216e-89	0.733529	0.98	0.533	2.49864e-85	4	Rpl3
3.46705e-89	0.789921	0.988	0.526	3.89939e-85	4	Rps9
3.97373e-89	0.735037	0.996	0.686	4.46926e-85	4	Rps10
4.6225e-89	0.627469	0.467	0.15	5.19893e-85	4	Timm10
6.79332e-89	0.828922	0.46	0.153	7.64045e-85	4	Calr
1.2318e-88	0.664305	0.338	0.092	1.3854e-84	4	Slc25a39
1.58921e-88	0.651563	0.33	0.088	1.78738e-84	4	Rbbp7
2.78532e-88	0.638905	0.4	0.119	3.13265e-84	4	Magoh
3.09274e-88	0.727059	0.508	0.173	3.47841e-84	4	Psmd7
3.69098e-88	0.630249	0.426	0.13	4.15124e-84	4	Ostc
1.01081e-87	0.61846	0.351	0.097	1.13685e-83	4	Rpn2
1.40112e-87	0.700861	0.406	0.123	1.57584e-83	4	Etfb
1.73239e-87	0.581002	0.384	0.111	1.94841e-83	4	Metap2
4.05448e-87	0.652933	0.338	0.092	4.56007e-83	4	Xrn2
5.865e-87	0.610324	0.285	0.07	6.59636e-83	4	Dusp22
8.36111e-87	0.807298	0.997	0.702	9.40374e-83	4	Rplp2
2.29093e-86	0.64583	0.365	0.105	2.5766e-82	4	P4hb
2.31295e-86	0.731693	0.572	0.213	2.60137e-82	4	Cct6a
2.57375e-86	0.617677	0.491	0.166	2.8947e-82	4	Eif3e
2.75038e-86	0.768029	0.611	0.239	3.09335e-82	4	Eif3i
3.81768e-86	0.721548	0.521	0.185	4.29375e-82	4	Mrpl34
5.21562e-86	0.704022	0.459	0.151	5.86601e-82	4	Thoc7
7.132e-86	0.576538	0.307	0.079	8.02136e-82	4	Them6
8.04913e-86	0.647907	0.459	0.149	9.05286e-82	4	LOC101706296
8.31211e-86	0.682102	0.595	0.224	9.34862e-82	4	G3bp1
8.59158e-86	0.648884	0.422	0.132	9.66295e-82	4	LOC106008612
9.27373e-86	0.73832	0.528	0.187	1.04302e-81	4	LOC101710499
1.30914e-85	0.721573	0.969	0.481	1.4724e-81	4	Rps4x
1.80981e-85	0.699817	0.972	0.563	2.03549e-81	4	Gnb2l1
4.80802e-85	0.581118	0.262	0.061	5.40758e-81	4	Mrpl12
7.29745e-85	0.685173	0.448	0.146	8.20744e-81	4	Hypk
7.95167e-85	0.636288	0.438	0.139	8.94325e-81	4	Ndufb5
9.66005e-85	0.543294	0.338	0.092	1.08647e-80	4	Dok2
2.46947e-84	0.76554	0.91	0.542	2.77742e-80	4	Ptpn18
3.58076e-84	0.58779	0.435	0.138	4.02728e-80	4	Dpm2
3.74489e-84	0.607477	0.323	0.087	4.21188e-80	4	Emc10
4.79564e-84	0.688337	0.552	0.203	5.39365e-80	4	Krtcap2
5.09946e-84	0.74517	0.987	0.723	5.73536e-80	4	Rpl6
6.87071e-84	0.751523	0.898	0.518	7.72749e-80	4	LOC101706868
9.23285e-84	0.586526	0.341	0.094	1.03842e-79	4	Sppl2a
1.04964e-83	0.610983	0.416	0.13	1.18053e-79	4	Snrpn
1.07054e-83	0.679712	0.652	0.259	1.20403e-79	4	Cct2
1.25009e-83	0.669277	0.323	0.089	1.40598e-79	4	Ddrgk1
1.81312e-83	0.6943	0.323	0.089	2.03922e-79	4	LOC106008912
3.00094e-83	0.675417	0.447	0.147	3.37516e-79	4	Tmco1
3.27973e-83	0.638784	0.426	0.135	3.68871e-79	4	Tmem256
5.77153e-83	0.6981	0.537	0.196	6.49124e-79	4	LOC101706352
7.82874e-83	0.738683	0.904	0.484	8.80498e-79	4	Hnrnpa1
8.61338e-83	0.661199	0.438	0.142	9.68747e-79	4	Rheb
1.0775e-82	0.640647	0.351	0.101	1.21186e-78	4	Aes
1.48185e-82	0.532969	0.272	0.067	1.66664e-78	4	Snrpa1
1.61879e-82	0.760995	0.769	0.364	1.82066e-78	4	Rap1b
2.01486e-82	0.652028	0.306	0.081	2.26611e-78	4	Nop14
3.46218e-82	0.60087	0.348	0.099	3.89391e-78	4	Phax
3.48351e-82	0.631742	0.512	0.18	3.9179e-78	4	Rsu1
8.83447e-82	0.649275	0.584	0.221	9.93613e-78	4	LOC101724849
1.03866e-81	0.727843	0.603	0.237	1.16818e-77	4	Atp5c1
1.65078e-81	0.584923	0.54	0.195	1.85663e-77	4	Tp53i11
1.84732e-81	0.637079	0.44	0.142	2.07769e-77	4	Apmap
2.72257e-81	0.638205	0.517	0.184	3.06208e-77	4	Imp3
3.13271e-81	0.628047	0.424	0.136	3.52336e-77	4	Hint2
3.915e-81	0.605433	0.409	0.129	4.40321e-77	4	Scoc
4.48877e-81	0.707346	0.397	0.125	5.04852e-77	4	Canx
4.80679e-81	0.658826	0.344	0.099	5.4062e-77	4	Atp5d
7.75095e-81	0.637777	0.376	0.114	8.71749e-77	4	Mrpl1
8.12667e-81	0.734395	0.646	0.261	9.14007e-77	4	Sqrdl
1.02959e-80	0.624018	0.422	0.136	1.15798e-76	4	Mrps33
4.71605e-80	0.675698	0.365	0.111	5.30414e-76	4	Snrpd1
5.35825e-80	0.670028	0.454	0.155	6.02643e-76	4	Mrps5
3.30767e-79	0.618454	0.406	0.13	3.72014e-75	4	LOC101699285
4.01961e-79	0.607349	0.441	0.146	4.52085e-75	4	Rhof
4.32569e-79	0.555253	0.646	0.267	4.8651e-75	4	LOC101718254
5.81687e-79	0.616021	0.511	0.184	6.54223e-75	4	Guk1
6.12593e-79	0.577202	0.546	0.199	6.88983e-75	4	Polr2g
1.43505e-78	0.570696	0.898	0.392	1.614e-74	4	Cd3g
2.7127e-78	0.630546	0.591	0.226	3.05098e-74	4	Psmb7
3.68109e-78	0.575885	0.32	0.09	4.14012e-74	4	Stoml2
4.06252e-78	0.703067	0.888	0.49	4.56912e-74	4	LOC101705610
5.05933e-78	0.533193	0.295	0.079	5.69022e-74	4	Etfa
5.44071e-78	0.641121	0.614	0.241	6.11917e-74	4	Eif3h
5.74966e-78	0.526949	0.287	0.075	6.46665e-74	4	Mtch2
1.65776e-77	0.616631	0.341	0.099	1.86448e-73	4	Itgb1bp1
1.66452e-77	0.696745	0.997	0.793	1.87209e-73	4	Rpl27a
1.94222e-77	0.627896	0.991	0.727	2.18441e-73	4	Rpl18
2.62032e-77	0.612329	0.472	0.164	2.94708e-73	4	Cct3
3.65603e-77	0.654252	0.406	0.133	4.11193e-73	4	Ddx18
4.44817e-77	0.664567	0.608	0.246	5.00286e-73	4	Fkbp3
5.53666e-77	0.653795	0.608	0.245	6.22708e-73	4	Snrpb
5.64239e-77	0.575119	0.476	0.167	6.346e-73	4	Gadd45gip1
8.53282e-77	0.578992	0.48	0.167	9.59687e-73	4	Rpn1
1.85995e-76	0.535072	0.309	0.085	2.09189e-72	4	Tmx2
5.03708e-76	0.531968	0.362	0.111	5.6652e-72	4	Esf1
5.54279e-76	0.459535	0.389	0.12	6.23397e-72	4	Mrpl51
6.62413e-76	0.534487	0.297	0.081	7.45016e-72	4	Gnas
7.9615e-76	0.625921	0.358	0.11	8.9543e-72	4	Lsm4
9.20719e-76	0.580017	0.523	0.192	1.03553e-71	4	Rnps1
1.54732e-75	0.596495	0.284	0.076	1.74027e-71	4	Rtcb
2.65361e-75	0.593662	0.306	0.086	2.98451e-71	4	Exosc5
5.86505e-75	0.624285	0.384	0.123	6.59642e-71	4	Dhx36
8.88035e-75	0.509233	0.36	0.109	9.98773e-71	4	Psmd2
1.22701e-74	0.602402	0.475	0.168	1.38002e-70	4	Tomm6
1.42119e-74	0.507395	0.294	0.08	1.59841e-70	4	Exosc7
1.9902e-74	0.484947	0.274	0.072	2.23837e-70	4	Emg1
2.01215e-74	0.666485	0.53	0.199	2.26306e-70	4	Cmtm7
2.69069e-74	0.619157	0.402	0.133	3.02621e-70	4	Mrpl23
2.80373e-74	0.549661	0.365	0.113	3.15335e-70	4	Snrpc
2.82517e-74	0.630068	0.501	0.184	3.17747e-70	4	Ssb
2.84353e-74	0.610773	0.358	0.111	3.19812e-70	4	Tufm
4.62739e-74	0.712698	0.626	0.264	5.20443e-70	4	Mgst3
7.83885e-74	0.637374	0.62	0.252	8.81636e-70	4	Atp5o
9.39904e-74	0.606386	0.33	0.098	1.05711e-69	4	Mrps34
1.84517e-73	0.64806	0.994	0.688	2.07526e-69	4	Rps15
2.17688e-73	0.601475	0.425	0.143	2.44834e-69	4	Psma1
3.42079e-73	0.585627	0.541	0.206	3.84736e-69	4	Dnajc8
3.47447e-73	0.589558	0.277	0.074	3.90774e-69	4	Prdx4
3.98038e-73	0.553936	0.546	0.208	4.47673e-69	4	Skap1
4.4746e-73	0.556555	0.354	0.109	5.03259e-69	4	Eif3j
4.53446e-73	0.473735	0.271	0.071	5.09991e-69	4	Tsr3
4.6996e-73	0.573988	0.358	0.111	5.28564e-69	4	Lsm3
8.20314e-73	0.588226	0.387	0.125	9.22608e-69	4	Mrpl41
1.24786e-72	0.570264	0.309	0.089	1.40346e-68	4	Nop58
1.31478e-72	0.538827	0.444	0.153	1.47873e-68	4	Psmd13
1.58144e-72	0.563297	0.339	0.103	1.77864e-68	4	Srsf6
1.80841e-72	0.487464	0.275	0.073	2.03391e-68	4	Ssna1
2.77733e-72	0.488282	0.32	0.093	3.12366e-68	4	Bak1
3.59979e-72	0.63021	0.898	0.479	4.04868e-68	4	Eef2
4.80388e-72	0.527683	0.325	0.096	5.40293e-68	4	Ndufa5
5.07784e-72	0.614242	0.993	0.657	5.71104e-68	4	Rps26
7.73665e-72	0.565359	0.392	0.128	8.70141e-68	4	Psmb6
9.56463e-72	0.550386	0.314	0.092	1.07573e-67	4	LOC101703807
2.67311e-71	0.72662	0.638	0.279	3.00644e-67	4	Ccnd3
3.26476e-71	0.52637	0.472	0.169	3.67188e-67	4	LOC101711280
3.94532e-71	0.520417	0.291	0.081	4.4373e-67	4	Dnaja2
1.04257e-70	0.590432	0.598	0.241	1.17258e-66	4	Mrpl57
1.11877e-70	0.635229	0.649	0.278	1.25828e-66	4	Ndufb10
1.43019e-70	0.55768	0.574	0.226	1.60854e-66	4	Bin2
3.24297e-70	0.598368	0.277	0.076	3.64737e-66	4	Cmas
3.71943e-70	0.577795	0.54	0.207	4.18324e-66	4	Cct7
4.48186e-70	0.518852	0.288	0.081	5.04075e-66	4	Mrps36
6.1949e-70	0.527705	0.328	0.099	6.9674e-66	4	Mdh2
6.45888e-70	0.534979	0.496	0.185	7.26431e-66	4	Srsf7
8.74207e-70	0.606142	0.453	0.162	9.83221e-66	4	Suclg1
1.18581e-69	0.551597	0.627	0.257	1.33368e-65	4	Eif3l
2.03206e-69	0.533121	0.37	0.119	2.28546e-65	4	Denr
2.60845e-69	0.525185	0.392	0.131	2.93373e-65	4	Mrps26
3.01397e-69	0.575006	0.37	0.119	3.38981e-65	4	LOC101703225
3.18338e-69	0.509775	0.285	0.08	3.58035e-65	4	Hspa4
3.75546e-69	0.583124	0.553	0.217	4.22376e-65	4	Sdhb
4.20976e-69	0.609657	0.606	0.25	4.73472e-65	4	Dad1
5.26511e-69	0.552423	0.415	0.143	5.92167e-65	4	Cct4
6.54977e-69	0.504674	0.413	0.14	7.36653e-65	4	Mrpl11
7.68576e-69	0.573616	0.303	0.09	8.64418e-65	4	Ppp3cc
1.37659e-68	0.521048	0.392	0.131	1.54826e-64	4	LOC101708594
2.34831e-68	0.517658	0.482	0.175	2.64114e-64	4	Cdc123
3.23724e-68	0.612197	0.64	0.277	3.64092e-64	4	Fus
4.47185e-68	0.551722	0.342	0.108	5.02949e-64	4	Rrbp1
4.74857e-68	0.571182	0.293	0.084	5.34072e-64	4	Cat
8.91332e-68	0.623988	0.99	0.607	1.00248e-63	4	Rpl4
1.03462e-67	0.536088	0.332	0.103	1.16363e-63	4	Wdr74
2.43217e-67	0.585338	0.547	0.214	2.73546e-63	4	Nudt21
2.56607e-67	0.564463	0.361	0.119	2.88606e-63	4	Eif3b
2.57499e-67	0.576035	0.946	0.53	2.89609e-63	4	Hsp90ab1
3.05667e-67	0.658788	0.808	0.417	3.43784e-63	4	Sec61g
3.44569e-67	0.568741	0.413	0.144	3.87537e-63	4	Ebna1bp2
5.32164e-67	0.645511	0.563	0.233	5.98525e-63	4	LOC101701538
6.87401e-67	0.614769	0.592	0.249	7.73119e-63	4	Hnrnpm
7.43606e-67	0.657458	0.853	0.448	8.36334e-63	4	Eif3k
9.15941e-67	0.533638	0.502	0.189	1.03016e-62	4	Puf60
1.20578e-66	0.640901	0.515	0.205	1.35614e-62	4	Ywhab
1.2153e-66	0.513703	0.361	0.118	1.36684e-62	4	Hspa9
1.22947e-66	0.555216	0.461	0.17	1.38279e-62	4	Imp4
1.74123e-66	0.713967	0.71	0.345	1.95836e-62	4	Arhgdia
1.77362e-66	0.644495	0.991	0.698	1.99479e-62	4	Rpl9
4.48672e-66	0.545693	0.374	0.125	5.04622e-62	4	Naa10
4.59863e-66	0.483004	0.384	0.128	5.17207e-62	4	Strap
5.00861e-66	0.641019	0.999	0.772	5.63319e-62	4	Rpl8
5.08565e-66	0.629184	0.987	0.617	5.71984e-62	4	Rpl13
5.4978e-66	0.504797	0.499	0.189	6.18338e-62	4	Eif3d
5.56209e-66	0.487846	0.378	0.125	6.25568e-62	4	Sec11a
1.02817e-65	0.486743	0.32	0.098	1.15638e-61	4	Mrpl40
1.34563e-65	0.56222	0.319	0.099	1.51343e-61	4	Lbh
1.76586e-65	0.55336	0.313	0.096	1.98607e-61	4	LOC101712006
2.58811e-65	0.517444	0.326	0.102	2.91085e-61	4	Atp1b3
3.17328e-65	0.470309	0.361	0.118	3.56898e-61	4	Ddx1
4.48711e-65	0.509872	0.48	0.179	5.04665e-61	4	Mrps14
4.85358e-65	0.524345	0.483	0.18	5.45882e-61	4	Timm17a
5.68809e-65	0.549191	0.348	0.113	6.3974e-61	4	Trappc1
6.87117e-65	0.463475	0.362	0.119	7.728e-61	4	Psmc6
9.51434e-65	0.575012	0.319	0.1	1.07008e-60	4	Trmt12
1.07496e-64	0.566695	0.54	0.217	1.20901e-60	4	Ndufa12
1.14714e-64	0.574496	0.496	0.192	1.29019e-60	4	Anp32b
1.44866e-64	0.460907	0.281	0.081	1.62931e-60	4	Tmem160
3.2675e-64	0.464415	0.44	0.157	3.67496e-60	4	Ndufb6
1.47588e-63	0.476961	0.362	0.12	1.65992e-59	4	Commd3
1.58061e-63	0.553645	0.61	0.259	1.77771e-59	4	Ndufs6
4.21989e-63	0.570761	0.655	0.287	4.74611e-59	4	Tomm7
4.37496e-63	0.589808	0.412	0.148	4.92052e-59	4	Ghitm
4.98532e-63	0.454614	0.314	0.097	5.60698e-59	4	Mpc1
5.80314e-63	0.486063	0.285	0.084	6.5268e-59	4	Tsn
9.71774e-63	0.537825	0.565	0.232	1.09295e-58	4	Spcs2
1.21604e-62	0.411616	0.329	0.104	1.36768e-58	4	Mrpl42
1.60519e-62	0.458237	0.32	0.1	1.80535e-58	4	Mrpl28
2.16983e-62	0.572816	0.991	0.729	2.44041e-58	4	Rps20
4.56792e-62	0.454937	0.293	0.088	5.13753e-58	4	LOC101698905
9.7624e-62	0.482035	0.361	0.122	1.09798e-57	4	Mesdc2
1.03379e-61	0.596401	0.773	0.379	1.1627e-57	4	Tmem258
1.57503e-61	0.441528	0.335	0.108	1.77143e-57	4	Sec11c
2.57235e-61	0.473084	0.307	0.096	2.89312e-57	4	Pycr2
2.95062e-61	0.480135	0.29	0.088	3.31857e-57	4	Ergic3
3.76527e-61	0.469842	0.47	0.18	4.2348e-57	4	Tpr
5.51894e-61	0.547549	0.325	0.105	6.20715e-57	4	Smim12
5.93026e-61	0.588392	0.574	0.241	6.66976e-57	4	Atp5a1
6.05527e-61	0.550797	0.344	0.115	6.81036e-57	4	Naa38
7.53777e-61	0.490616	0.531	0.214	8.47773e-57	4	Matr3
7.94485e-61	0.600805	0.703	0.332	8.93557e-57	4	Atp5b
1.20246e-60	0.462204	0.469	0.177	1.35241e-56	4	LOC106010290
1.91692e-60	0.523124	0.507	0.202	2.15596e-56	4	Rpl7l1
2.22458e-60	0.520784	0.301	0.095	2.50198e-56	4	Mrpl24
2.58902e-60	0.547691	0.579	0.245	2.91187e-56	4	Shisa5
5.22409e-60	0.535454	0.429	0.16	5.87553e-56	4	Med10
8.5969e-60	0.508838	0.656	0.29	9.66893e-56	4	Nhp2l1
9.20088e-60	0.518608	0.361	0.124	1.03482e-55	4	Sars
1.01927e-59	0.433638	0.306	0.095	1.14637e-55	4	Sipa1
1.04291e-59	0.518317	0.317	0.103	1.17296e-55	4	Mrpl18
5.78602e-59	0.414293	0.333	0.11	6.50754e-55	4	Ndufs7
1.01999e-58	0.492986	0.576	0.243	1.14718e-54	4	LOC101699574
1.04195e-58	0.426117	0.511	0.205	1.17188e-54	4	Ppig
1.13921e-58	0.493903	0.328	0.108	1.28127e-54	4	Aig1
1.20415e-58	0.499614	0.349	0.119	1.35431e-54	4	Rrp36
1.41097e-58	0.524902	0.309	0.1	1.58691e-54	4	Mta2
1.59062e-58	0.544119	0.897	0.48	1.78897e-54	4	Ssr2
1.68503e-58	0.614164	0.841	0.475	1.89515e-54	4	Snrpd2
2.17916e-58	0.588628	0.83	0.439	2.4509e-54	4	Mfng
2.57046e-58	0.488675	0.562	0.236	2.89099e-54	4	Llph
2.87307e-58	0.541243	0.748	0.356	3.23135e-54	4	Ndufs8
3.45018e-58	0.555788	0.556	0.234	3.88042e-54	4	Psmb2
1.24019e-57	0.432883	0.319	0.104	1.39484e-53	4	Smim15
1.52927e-57	0.562554	0.374	0.135	1.71997e-53	4	Akirin2
2.09258e-57	0.63311	0.999	0.764	2.35352e-53	4	Rpl18a
2.32802e-57	0.433135	0.418	0.154	2.61832e-53	4	Pgam1
2.59162e-57	0.460574	0.44	0.17	2.9148e-53	4	Ccdc107
2.69818e-57	0.460712	0.37	0.131	3.03464e-53	4	Ndufv1
2.77228e-57	0.52314	0.431	0.166	3.11798e-53	4	Phb2
3.21275e-57	0.456368	0.763	0.405	3.61338e-53	4	Txn
3.47038e-57	0.451478	0.354	0.121	3.90314e-53	4	Mrpl22
4.75083e-57	0.519281	0.942	0.556	5.34326e-53	4	Rps5
4.76186e-57	0.65277	0.834	0.477	5.35567e-53	4	Cd81
5.50392e-57	0.469892	0.309	0.101	6.19026e-53	4	Mrpl48
5.7374e-57	0.588337	0.726	0.356	6.45285e-53	4	7-Sep
6.26929e-57	0.488709	0.37	0.132	7.05107e-53	4	Idh3g
9.966e-57	0.471362	0.402	0.148	1.12088e-52	4	Zmat2
1.76468e-56	0.473725	0.483	0.193	1.98473e-52	4	S100a13
4.4037e-56	0.448757	0.502	0.203	4.95284e-52	4	Ndufa11
7.30573e-56	0.492451	0.387	0.142	8.21676e-52	4	Pdhb
9.00666e-56	0.39127	0.346	0.119	1.01298e-51	4	Tmem147
1.06303e-55	0.512039	0.495	0.205	1.19559e-51	4	Csk
1.08448e-55	0.515125	0.606	0.267	1.21971e-51	4	Fis1
1.12297e-55	0.610108	0.833	0.484	1.26301e-51	4	Hnrnpf
2.95247e-55	0.462073	0.425	0.163	3.32065e-51	4	Ndufaf3
3.17812e-55	0.417078	0.352	0.123	3.57444e-51	4	Psmc3
4.19086e-55	0.294957	0.496	0.198	4.71346e-51	4	Cd247
5.8786e-55	0.570365	0.421	0.163	6.61166e-51	4	Pcna
7.72136e-55	0.453881	0.352	0.124	8.68422e-51	4	Hiat1
1.23072e-54	0.436275	0.491	0.196	1.38419e-50	4	Tnfaip8
1.33575e-54	0.522124	0.696	0.338	1.50232e-50	4	Ndufa2
2.48289e-54	0.606613	0.767	0.407	2.79251e-50	4	Atp5l
2.56876e-54	0.554531	0.891	0.559	2.88909e-50	4	Hnrnpa2b1
3.1763e-54	0.470849	0.454	0.18	3.57238e-50	4	Ndufb4
3.41781e-54	0.487795	0.507	0.211	3.84401e-50	4	Eif3m
4.80295e-54	0.457944	0.303	0.101	5.40187e-50	4	Rfc1
5.63566e-54	0.42285	0.316	0.107	6.33843e-50	4	Ppm1g
9.19524e-54	0.387981	0.421	0.16	1.03419e-49	4	Polr2k
1.18789e-53	0.459307	0.365	0.132	1.33602e-49	4	Smim7
1.26427e-53	0.417806	0.335	0.116	1.42193e-49	4	Actr10
1.51597e-53	0.413676	0.348	0.122	1.70501e-49	4	Pnkd
1.54903e-53	0.469653	0.348	0.125	1.7422e-49	4	Ppa1
1.66476e-53	0.418389	0.329	0.113	1.87236e-49	4	Emc7
3.84705e-53	0.553646	0.763	0.4	4.32677e-49	4	Rbm8a
4.38048e-53	0.565037	0.907	0.584	4.92672e-49	4	Ndufv2
8.22375e-53	0.416332	0.358	0.129	9.24926e-49	4	Pin1
9.12919e-53	0.652178	0.999	0.761	1.02676e-48	4	Rps28
9.2041e-53	0.484915	0.993	0.747	1.03519e-48	4	Rpl38
2.73666e-52	0.568377	0.999	0.792	3.07792e-48	4	Rpl13a
2.81454e-52	0.516093	0.809	0.424	3.16551e-48	4	Cnbp
2.97073e-52	0.459532	0.677	0.314	3.34118e-48	4	LOC101719056
3.30661e-52	0.486282	0.464	0.189	3.71894e-48	4	Psmc5
3.41957e-52	0.459432	0.557	0.244	3.84599e-48	4	Mrpl36
9.05661e-52	0.527115	0.603	0.275	1.0186e-47	4	Psmb3
1.34845e-51	0.431181	0.457	0.182	1.5166e-47	4	Syngr2
1.98344e-51	0.412105	0.464	0.189	2.23077e-47	4	LOC101699998
2.4619e-51	0.52422	0.658	0.314	2.7689e-47	4	Psma2
2.86727e-51	0.395803	0.504	0.211	3.22482e-47	4	LOC101719627
4.22732e-51	0.416592	0.431	0.169	4.75447e-47	4	Mdh1
1.13553e-50	0.419098	0.4	0.153	1.27713e-46	4	Cdc37
1.7351e-50	0.439202	0.652	0.302	1.95147e-46	4	Ndufb11
2.36799e-50	0.525436	0.856	0.485	2.66328e-46	4	Sf3b6
3.30043e-50	0.495887	0.969	0.768	3.712e-46	4	LOC101698437
4.57033e-50	0.39545	0.633	0.293	5.14025e-46	4	Srsf2
1.0151e-49	0.443041	0.507	0.216	1.14168e-45	4	Psmd6
1.36808e-49	0.355045	0.619	0.28	1.53868e-45	4	Evl
5.82563e-49	0.39771	0.342	0.125	6.55208e-45	4	Dctn3
1.19441e-48	0.382165	0.399	0.155	1.34335e-44	4	Naa20
1.72594e-48	0.436127	0.512	0.221	1.94117e-44	4	Trappc5
1.86422e-48	0.474898	0.601	0.276	2.09668e-44	4	Psmb1
3.01835e-48	0.413233	0.399	0.157	3.39474e-44	4	Elof1
3.44211e-48	0.378435	0.445	0.182	3.87134e-44	4	Erp29
4.24676e-48	0.38573	0.499	0.212	4.77633e-44	4	Ndufa6
1.62262e-47	0.393956	0.512	0.223	1.82496e-43	4	Eif2s2
1.65985e-47	0.332016	0.317	0.112	1.86683e-43	4	Emb
1.80688e-47	0.358209	0.406	0.16	2.0322e-43	4	Rabac1
1.89389e-47	0.441335	0.499	0.22	2.13006e-43	4	Sun2
2.39475e-47	0.569911	0.933	0.731	2.69338e-43	4	Hspa8
3.61487e-47	0.389742	0.46	0.192	4.06564e-43	4	LOC101697932
4.67777e-47	0.505295	0.822	0.454	5.26109e-43	4	Ndufa3
4.88711e-47	0.406751	0.562	0.252	5.49654e-43	4	Mtpn
1.0271e-46	0.42318	0.342	0.129	1.15518e-42	4	Bcap29
1.11032e-46	0.358605	0.665	0.317	1.24878e-42	4	Srrm2
1.25687e-46	0.464833	0.629	0.302	1.4136e-42	4	Atpif1
1.79671e-46	0.469491	0.725	0.372	2.02076e-42	4	Il2rg
1.90318e-46	0.52434	0.721	0.378	2.1405e-42	4	Atp5i
3.33173e-46	0.424492	0.585	0.268	3.7472e-42	4	Ndufb3
3.54611e-46	0.505816	0.803	0.444	3.98831e-42	4	Atp5j
3.54634e-46	0.497169	0.853	0.512	3.98856e-42	4	Clic1
6.99488e-46	0.467812	0.785	0.416	7.86714e-42	4	Rbx1
9.08369e-46	0.419553	0.557	0.252	1.02164e-41	4	Tmed2
1.64154e-45	0.385172	0.344	0.131	1.84624e-41	4	Ndufs2
3.17194e-45	0.581056	0.492	0.227	3.56748e-41	4	Tubb4b
3.53265e-45	0.410911	0.594	0.282	3.97318e-41	4	Hnrnpdl
4.1637e-45	0.389571	0.412	0.17	4.68292e-41	4	Rps19bp1
4.49954e-45	0.398843	0.332	0.124	5.06063e-41	4	Psma5
6.48349e-45	0.254696	0.953	0.443	7.29198e-41	4	Cd3d
7.03913e-45	0.503495	0.927	0.647	7.91691e-41	4	Arhgdib
8.23147e-45	0.368348	0.495	0.218	9.25793e-41	4	Ddx46
1.1309e-44	0.34953	0.418	0.171	1.27192e-40	4	Hsd17b10
1.26393e-44	0.512888	0.406	0.173	1.42154e-40	4	Thy1
1.29959e-44	0.353121	0.412	0.167	1.46165e-40	4	Spag7
2.46959e-44	0.467181	0.734	0.379	2.77755e-40	4	Srp14
2.67474e-44	0.376173	0.333	0.127	3.00828e-40	4	Pole3
3.1437e-44	0.370022	0.351	0.137	3.53572e-40	4	Ubl4a
3.49457e-44	0.509696	0.844	0.5	3.93034e-40	4	LOC101726493
8.47693e-44	0.342035	0.397	0.161	9.53401e-40	4	9-Sep
1.16032e-43	0.419764	0.37	0.147	1.30501e-39	4	Tbcc
1.23071e-43	0.430803	0.942	0.662	1.38418e-39	4	Tagln2
1.58697e-43	0.392863	0.537	0.245	1.78486e-39	4	Ubxn1
1.98371e-43	0.379418	0.546	0.249	2.23108e-39	4	Txndc17
1.98374e-43	0.378131	0.33	0.126	2.23111e-39	4	LOC101722119
2.04531e-43	0.385058	0.59	0.274	2.30036e-39	4	U2af1
4.62941e-43	0.328804	0.362	0.145	5.2067e-39	4	U2surp
8.91062e-43	0.355238	0.397	0.163	1.00218e-38	4	Tmem128
1.50106e-42	0.426471	0.594	0.285	1.68824e-38	4	Ywhaq
3.54134e-42	0.396834	0.61	0.289	3.98295e-38	4	Psma6
4.38484e-42	0.352484	0.486	0.215	4.93163e-38	4	LOC101701765
4.45262e-42	0.468611	0.841	0.491	5.00786e-38	4	LOC101718708
5.15092e-42	0.354312	0.4	0.165	5.79324e-38	4	Spg21
5.55818e-42	0.381998	0.351	0.14	6.25128e-38	4	Asf1a
6.10619e-42	0.486584	0.872	0.555	6.86763e-38	4	LOC101713193
1.49426e-41	0.328253	0.491	0.217	1.6806e-37	4	Bloc1s1
2.56484e-41	0.293272	0.428	0.179	2.88468e-37	4	Ndufb9
4.27387e-41	0.322038	0.652	0.313	4.80682e-37	4	Eif3g
5.28892e-41	0.351431	0.393	0.165	5.94845e-37	4	Commd4
5.79922e-41	0.56539	0.348	0.145	6.52238e-37	4	Il7r
5.87929e-41	0.496992	0.668	0.354	6.61244e-37	4	Arl6ip5
6.41891e-41	0.401928	0.578	0.276	7.21934e-37	4	Nap1l1
7.27005e-41	0.374878	0.416	0.181	8.17663e-37	4	Psmd3
7.88488e-41	0.453316	0.747	0.405	8.86812e-37	4	Psmb5
9.1521e-41	0.431335	0.645	0.326	1.02934e-36	4	Polr2j
1.05172e-40	0.433258	0.37	0.152	1.18287e-36	4	Dnajc7
3.10429e-40	0.302305	0.496	0.222	3.49139e-36	4	Cisd2
3.54858e-40	0.296725	0.348	0.137	3.99109e-36	4	Lamtor1
4.20244e-40	0.371397	0.591	0.286	4.72648e-36	4	LOC101724106
4.99763e-40	0.290305	0.552	0.259	5.62083e-36	4	Ddx21
5.66446e-40	0.320439	0.419	0.178	6.37081e-36	4	Ppp1cc
8.51838e-40	0.315999	0.443	0.195	9.58062e-36	4	Eif5b
9.28667e-40	0.422153	0.715	0.386	1.04447e-35	4	Prdx1
1.29008e-39	0.442384	0.916	0.616	1.45096e-35	4	Trmt112
1.29232e-39	0.388946	0.546	0.26	1.45347e-35	4	Srrm1
1.43645e-39	0.306852	0.409	0.174	1.61557e-35	4	Ewsr1
1.87534e-39	0.485916	0.865	0.566	2.1092e-35	4	Ost4
2.98805e-39	0.321137	0.348	0.14	3.36066e-35	4	Nudc
3.28841e-39	0.323925	0.483	0.219	3.69847e-35	4	Papola
5.06306e-39	0.343592	0.592	0.287	5.69442e-35	4	Dpm3
4.7445e-38	0.315123	0.517	0.239	5.33614e-34	4	Mien1
6.39041e-38	0.302047	0.408	0.176	7.1873e-34	4	Atg12
9.97577e-38	0.285899	0.428	0.193	1.12197e-33	4	Nop56
1.34623e-37	0.291918	0.466	0.208	1.51411e-33	4	Polr2e
1.63689e-37	0.323406	0.367	0.154	1.84102e-33	4	Sdf4
2.60088e-37	0.448999	0.914	0.656	2.92521e-33	4	Cotl1
3.16626e-37	0.316335	0.371	0.157	3.5611e-33	4	Eif4a3
3.9366e-37	0.322375	0.387	0.167	4.42749e-33	4	Sf3b2
5.56615e-37	0.296341	0.429	0.189	6.26025e-33	4	Snapin
7.67434e-37	0.322494	0.44	0.197	8.63133e-33	4	Clta
8.30858e-37	0.320285	0.368	0.156	9.34466e-33	4	Casp1
1.61883e-36	0.26452	0.348	0.145	1.82069e-32	4	Srsf10
2.45967e-36	0.306102	0.52	0.242	2.76639e-32	4	Tmed9
2.83378e-36	0.278552	0.413	0.18	3.18715e-32	4	Fkbp1a
2.83912e-36	0.326947	0.518	0.245	3.19316e-32	4	Ywhae
4.79782e-36	0.316205	0.635	0.321	5.3961e-32	4	Edf1
5.71467e-36	0.280139	0.47	0.213	6.42729e-32	4	LOC101699594
6.22304e-36	0.890431	0.533	0.305	6.99905e-32	4	Lgals1
9.02619e-36	0.606687	0.552	0.283	1.01518e-31	4	Hspa5
9.75676e-36	0.374591	0.501	0.241	1.09734e-31	4	Rab27a
1.3322e-35	0.332373	0.37	0.159	1.49832e-31	4	Ilf2
2.71722e-35	0.278971	0.466	0.212	3.05605e-31	4	Mrpl33
3.15857e-35	0.349221	0.412	0.186	3.55245e-31	4	Kdelr2
3.97299e-35	0.396961	0.639	0.332	4.46842e-31	4	Nedd8
9.36247e-35	0.276348	0.41	0.184	1.053e-30	4	Ufc1
9.55752e-35	0.365053	0.6	0.304	1.07493e-30	4	Vdac2
9.63047e-35	0.390422	0.703	0.385	1.08314e-30	4	Cacybp
1.65613e-34	0.29639	0.367	0.159	1.86265e-30	4	Twf2
2.33533e-34	0.318788	0.413	0.187	2.62655e-30	4	Fgl2
2.5314e-34	0.293047	0.377	0.166	2.84707e-30	4	Phf5a
2.59683e-34	0.386545	0.706	0.386	2.92066e-30	4	LOC101713225
3.18778e-34	0.286137	0.428	0.194	3.5853e-30	4	Vapa
5.63371e-34	0.309843	0.537	0.264	6.33623e-30	4	Rbm39
5.92393e-34	0.29978	0.396	0.177	6.66264e-30	4	Zdhhc12
6.75584e-34	0.35486	0.638	0.33	7.59829e-30	4	Sec61b
2.5563e-33	0.349334	0.527	0.26	2.87507e-29	4	Ube2i
4.27131e-33	0.266286	0.424	0.194	4.80394e-29	4	Ssr1
5.60082e-33	0.261385	0.403	0.181	6.29925e-29	4	Mrps24
7.4975e-33	0.310944	0.504	0.243	8.43244e-29	4	Ndufa7
1.09197e-32	0.291131	0.534	0.257	1.22814e-28	4	Sumo1
1.10396e-32	0.295	0.463	0.22	1.24163e-28	4	Parvg
2.1594e-32	0.287627	0.477	0.227	2.42867e-28	4	Gnb1
2.73926e-32	0.254593	0.394	0.177	3.08085e-28	4	Brix1
1.45921e-31	0.316594	0.674	0.372	1.64117e-27	4	Ldha
3.49073e-31	0.287499	0.466	0.224	3.92602e-27	4	St6galnac4
1.00534e-30	0.32507	0.45	0.22	1.1307e-26	4	Arf5
3.39085e-30	0.269	0.604	0.311	3.81368e-26	4	Pdia3
5.86353e-30	0.300656	0.416	0.198	6.59471e-26	4	LOC101711375
7.1344e-30	0.371268	0.737	0.433	8.02405e-26	4	LOC101715696
7.66458e-30	0.252115	0.562	0.283	8.62035e-26	4	Ndufa13
4.93993e-29	0.343614	0.671	0.383	5.55594e-25	4	Cast
6.41232e-29	0.25665	0.38	0.178	7.21193e-25	4	Tomm20
1.33306e-28	0.30434	0.675	0.375	1.49929e-24	4	Cap1
1.33667e-28	0.269365	0.525	0.269	1.50335e-24	4	Emc6
5.33186e-28	0.307938	0.69	0.386	5.99674e-24	4	Hnrnpa0
1.44832e-27	0.277432	0.444	0.221	1.62892e-23	4	Psmb4
2.28222e-26	0.255333	0.587	0.314	2.56681e-22	4	Smdt1
4.97881e-25	0.257021	0.603	0.325	5.59967e-21	4	Dctn2
5.82615e-25	0.30194	0.665	0.372	6.55267e-21	4	Pgls
1.09264e-22	0.290414	0.814	0.522	1.22889e-18	4	Dynlrb1
1.5617e-22	0.271447	0.689	0.399	1.75644e-18	4	Eif4g2
2.43384e-22	0.282622	0.758	0.455	2.73734e-18	4	Sepw1
3.00326e-22	0.298987	0.882	0.614	3.37777e-18	4	LOC101707999
4.57351e-22	0.309338	0.895	0.616	5.14383e-18	4	Atp6v1g1
6.23191e-22	0.267917	0.652	0.386	7.00903e-18	4	Actr3
6.8013e-22	0.279318	0.766	0.47	7.64942e-18	4	Eif4a2
1.22238e-21	0.294043	0.892	0.63	1.37481e-17	4	LOC101697786
1.20535e-19	0.263336	0.732	0.44	1.35566e-15	4	Spcs1
3.82049e-15	0.262244	0.196	0.466	4.2969e-11	5	Gnai2
1.67565e-13	0.266891	0.234	0.518	1.8846e-09	5	Itgb2
3.69667e-13	0.258628	0.171	0.404	4.15764e-09	5	Hnrnpa0
5.96396e-13	0.301383	0.268	0.579	6.70766e-09	5	Cd53
4.22322e-11	0.262122	0.183	0.404	4.74985e-07	5	LOC101713225
7.97008e-11	0.345476	0.218	0.461	8.96395e-07	5	Eif4a1
5.13633e-10	0.353731	0.244	0.504	5.77683e-06	5	Hnrnpf
6.12459e-10	0.315082	0.19	0.399	6.88832e-06	5	Tmem258
1.21214e-09	0.350923	0.21	0.432	1.36329e-05	5	Pet100
1.85909e-09	0.361325	0.248	0.503	2.09092e-05	5	Pcbp1
2.78054e-09	0.348291	0.226	0.454	3.12727e-05	5	Rasgrp2
3.47143e-09	0.251808	0.222	0.445	3.90432e-05	5	Cnbp
1.32528e-08	0.271973	0.294	0.575	0.000149054	5	LOC101713193
3.81209e-08	0.446399	0.206	0.412	0.000428746	5	Ppp1cb
6.27985e-08	0.465351	0.248	0.488	0.000706295	5	Eif4a2
3.01269e-07	0.27116	0.375	0.712	0.00338837	5	Ubl5
4.54411e-07	0.275533	0.337	0.635	0.00511076	5	Trmt112
2.03667e-06	0.25395	0.278	0.502	0.0229065	5	Ssr2
5.07022e-06	0.450437	0.258	0.473	0.0570247	5	Atp5j2
2.70385e-05	0.367723	0.272	0.475	0.304101	5	Ssr4
3.43086e-05	0.464393	0.335	0.613	0.385868	5	LOC101712058
4.86114e-05	0.258411	0.294	0.499	0.546733	5	Rpl29
0.00174258	0.529803	0.3	0.509	1	5	LOC101718708
0.00298734	0.71815	0.294	0.497	1	5	Son
0.0045293	0.522974	0.308	0.511	1	5	LOC101705610
0	3.26129	0.703	0.047	0	6	C1qa
0	3.20186	0.652	0.035	0	6	C1qb
0	3.1177	0.569	0.035	0	6	Apoe
0	2.91813	0.598	0.031	0	6	C1qc
0	2.64403	0.506	0.044	0	6	Rnase6
0	2.37314	0.506	0.051	0	6	Sepp1
0	2.23592	0.418	0.021	0	6	LOC101722087
0	1.75309	0.265	0.01	0	6	Atp6v1g3
0	1.53162	0.209	0.005	0	6	Vcam1
1.03827e-255	1.61329	0.283	0.02	1.16774e-251	6	Marcksl1
3.61028e-233	2.21027	0.456	0.063	4.06048e-229	6	Fabp5
5.11253e-231	2.40689	0.76	0.196	5.75007e-227	6	Hmox1
5.3932e-218	1.84405	0.335	0.035	6.06573e-214	6	Isg15
2.936e-122	1.57345	0.67	0.214	3.30212e-118	6	P2ry13
1.50991e-115	1.22276	0.353	0.067	1.6982e-111	6	Npb
1.92318e-91	1.17917	0.706	0.254	2.163e-87	6	Plac8
8.5254e-91	1.41002	0.553	0.179	9.58852e-87	6	Slc40a1
6.31694e-88	1.52992	0.326	0.076	7.10466e-84	6	Akr1b1
3.59929e-62	1.14283	0.622	0.266	4.04812e-58	6	Cfp
3.91164e-62	0.894014	0.903	0.55	4.39942e-58	6	Sat1
5.11983e-60	0.914788	0.827	0.44	5.75828e-56	6	Igsf6
5.67328e-57	0.787562	0.973	0.591	6.38074e-53	6	Fcer1g
8.89371e-50	0.808188	0.888	0.53	1.00028e-45	6	Cebpd
4.14303e-43	0.877191	0.49	0.205	4.65966e-39	6	Aif1
5.50632e-43	0.842181	0.434	0.168	6.19296e-39	6	Mafb
2.60482e-41	0.766221	0.739	0.406	2.92964e-37	6	Bcl2a1
3.77349e-41	0.736225	0.699	0.359	4.24404e-37	6	Pla2g7
3.66399e-39	0.665918	0.951	0.654	4.12089e-35	6	Cfd
2.28392e-37	0.693098	0.84	0.576	2.56873e-33	6	Cebpb
4.52859e-37	0.631129	0.933	0.717	5.0933e-33	6	Fos
6.68981e-37	0.747997	0.694	0.409	7.52403e-33	6	Pycard
2.19722e-36	0.625678	0.928	0.57	2.47121e-32	6	Lrg1
8.21017e-36	0.58469	0.91	0.524	9.23397e-32	6	Clec4e
1.35879e-32	0.739225	0.609	0.318	1.52823e-28	6	Cd14
6.17534e-32	0.625184	0.852	0.621	6.94541e-28	6	Spink2
1.84754e-31	0.592709	0.751	0.42	2.07792e-27	6	Spi1
1.0627e-30	0.694999	0.627	0.339	1.19522e-26	6	Il1b
2.18574e-30	0.568852	0.721	0.397	2.45831e-26	6	Fcgr2b
3.03986e-30	0.635192	0.683	0.39	3.41893e-26	6	Qpct
3.05409e-30	0.594486	0.964	0.638	3.43494e-26	6	Tyrobp
6.5953e-30	0.61552	0.654	0.351	7.41773e-26	6	Filip1l
2.85353e-28	0.511655	0.89	0.619	3.20937e-24	6	Tspo
8.19084e-28	0.473254	0.847	0.5	9.21223e-24	6	Slpi
5.39624e-27	0.456629	0.921	0.717	6.06915e-23	6	Alox5ap
1.95583e-26	0.557707	0.775	0.538	2.19972e-22	6	Ap1s2
6.06692e-26	0.602175	0.539	0.28	6.82347e-22	6	LOC101702890
1.25065e-25	0.51774	0.629	0.338	1.40661e-21	6	Slc11a1
7.68824e-25	0.504525	0.728	0.438	8.64696e-21	6	LOC101725830
3.77552e-24	0.52424	0.676	0.405	4.24633e-20	6	Pmvk
2.21636e-22	0.504783	0.663	0.394	2.49274e-18	6	Steap4
2.41479e-22	0.452467	0.888	0.664	2.71591e-18	6	Lgals3
3.14768e-22	0.459215	0.658	0.373	3.5402e-18	6	Padi4
1.12749e-21	0.453369	0.596	0.335	1.26809e-17	6	LOC106007577
2.56407e-21	0.452454	0.787	0.551	2.88381e-17	6	Pgd
2.58732e-21	0.464582	0.737	0.453	2.90996e-17	6	Efhc1
2.59491e-21	0.427751	0.807	0.58	2.9185e-17	6	LOC101721460
3.89422e-21	0.492162	0.728	0.491	4.37983e-17	6	Ctsd
4.99087e-21	0.514997	0.476	0.25	5.61323e-17	6	Cxcr2
1.0384e-20	0.55729	0.456	0.244	1.16789e-16	6	Ncf2
1.25781e-20	0.479382	0.566	0.327	1.41466e-16	6	Litaf
1.394e-20	0.411971	0.656	0.376	1.56783e-16	6	Lbp
1.73628e-20	0.581023	0.449	0.247	1.95279e-16	6	Abracl
7.17528e-20	0.450565	0.699	0.446	8.07003e-16	6	Rgs2
9.22228e-20	0.472378	0.753	0.55	1.03723e-15	6	Ociad2
9.83443e-20	0.536824	0.447	0.239	1.10608e-15	6	Gk
5.24632e-19	0.370352	0.715	0.429	5.90054e-15	6	Mcemp1
5.59257e-19	0.475847	0.461	0.246	6.28997e-15	6	Clec4d
7.70251e-19	0.522132	0.569	0.361	8.66301e-15	6	Cystatin-c
1.28902e-18	0.52205	0.499	0.284	1.44977e-14	6	Hck
1.75791e-18	0.418435	0.751	0.55	1.97713e-14	6	Adgre5
2.30156e-18	0.574074	0.506	0.3	2.58857e-14	6	Il1r2
1.00597e-16	0.474676	0.506	0.298	1.13141e-12	6	Retn
1.18848e-16	0.418926	0.667	0.443	1.33669e-12	6	Tkt
0	4.7931	0.854	0.063	0	7	Npb
0	4.10036	0.656	0.004	0	7	Nrgn
0	3.31557	0.555	0.016	0	7	Myl9
0	3.16537	0.498	0.009	0	7	Gp1bb
0	2.99067	0.364	0.001	0	7	Gp9
0	2.70911	0.352	0.002	0	7	Ptn
0	2.68411	0.381	0.001	0	7	Tubb1
0	2.6557	0.368	0.016	0	7	LOC101709232
0	2.11271	0.247	0	0	7	Ly6g6f
0	1.97826	0.243	0.001	0	7	LOC101704539
9.07571e-193	3.02357	0.607	0.085	1.02074e-188	7	2-Mar
1.24845e-164	2.95971	0.397	0.041	1.40414e-160	7	Pdlim1
2.28427e-164	2.63753	0.409	0.043	2.56912e-160	7	Itga2b
3.4564e-112	2.39729	0.352	0.044	3.88741e-108	7	Apoe
1.16419e-76	1.82958	0.976	0.769	1.30936e-72	7	LOC101696396
2.3321e-49	1.35677	0.907	0.646	2.62292e-45	7	Rilpl2
9.05588e-47	1.98148	0.312	0.075	1.01851e-42	7	Ap1s1
2.818e-39	2.25643	0.409	0.143	3.16941e-35	7	Rgs10
2.20958e-37	1.40411	0.559	0.232	2.48511e-33	7	Abtb1
2.08453e-33	1.31498	0.696	0.362	2.34447e-29	7	Cystatin-c
3.57704e-33	1.69699	0.47	0.195	4.0231e-29	7	Anxa5
2.94031e-29	0.790535	0.935	0.666	3.30697e-25	7	Lgals3
6.20129e-29	1.30581	0.352	0.12	6.97459e-25	7	Itgb1
8.80124e-29	0.816059	0.83	0.493	9.89876e-25	7	Ctsd
5.2243e-27	0.95499	0.328	0.106	5.87577e-23	7	Hdc
7.47395e-25	1.46359	0.591	0.324	8.40595e-21	7	Fermt3
7.67884e-25	0.636129	0.879	0.534	8.63639e-21	7	Cebpd
1.83044e-24	0.778862	0.68	0.34	2.0587e-20	7	Slc11a1
2.41682e-24	0.745578	0.866	0.623	2.71819e-20	7	Tspo
5.81772e-23	1.28738	0.401	0.173	6.54319e-19	7	Stk24
1.05194e-22	0.668142	0.81	0.455	1.18312e-18	7	Efhc1
1.59954e-22	0.862041	0.64	0.333	1.799e-18	7	Rgs18
2.53172e-22	0.838302	0.773	0.535	2.84743e-18	7	Sh3bgrl3
7.63861e-22	0.660344	0.858	0.504	8.59115e-18	7	Slpi
1.49205e-21	1.14433	0.385	0.156	1.67811e-17	7	Plek
1.76476e-20	0.738426	0.644	0.337	1.98483e-16	7	LOC106007577
2.73538e-20	0.82596	0.429	0.186	3.07648e-16	7	Hacd4
7.05833e-19	0.582462	0.915	0.596	7.9385e-15	7	Fcer1g
1.26581e-18	1.34372	0.457	0.25	1.42366e-14	7	Ap2m1
1.3259e-18	0.930308	0.348	0.147	1.49124e-14	7	Tmem140
1.36904e-18	0.65578	0.721	0.401	1.53976e-14	7	Fcgr2b
1.70241e-18	0.555201	0.879	0.529	1.9147e-14	7	Clec4e
1.92339e-18	0.57571	0.761	0.445	2.16324e-14	7	Igsf6
2.33522e-18	0.658841	0.684	0.394	2.62642e-14	7	Qpct
2.83552e-18	0.679773	0.619	0.329	3.18911e-14	7	Litaf
7.04012e-18	0.799808	0.466	0.221	7.91802e-14	7	P2ry13
1.19624e-17	0.70523	0.611	0.321	1.34541e-13	7	Cd14
1.47838e-17	0.595546	0.749	0.441	1.66273e-13	7	LOC101725830
5.2373e-17	0.581018	0.733	0.424	5.89039e-13	7	Spi1
6.16291e-17	0.557961	0.927	0.658	6.93142e-13	7	Cfd
8.92499e-17	0.570272	0.664	0.363	1.00379e-12	7	Pla2g7
1.32948e-16	0.616531	0.834	0.624	1.49527e-12	7	Spink2
1.39816e-16	0.583026	0.818	0.555	1.57251e-12	7	Sat1
1.89957e-16	0.596497	0.7	0.41	2.13644e-12	7	Bcl2a1
1.98286e-16	0.623712	0.725	0.432	2.23012e-12	7	Mcemp1
2.25067e-16	0.821015	0.559	0.316	2.53133e-12	7	Cdkn2d
4.11386e-16	0.569251	0.64	0.358	4.62685e-12	7	Fcn1
4.63401e-16	0.767846	0.381	0.176	5.21188e-12	7	G6pd
1.03132e-15	0.586161	0.668	0.379	1.15993e-11	7	Lbp
1.88725e-15	0.664061	0.66	0.408	2.12259e-11	7	Pmvk
2.35977e-15	0.554723	0.947	0.642	2.65403e-11	7	Tyrobp
4.62843e-15	0.567491	0.636	0.355	5.2056e-11	7	Filip1l
5.46656e-15	0.533593	0.628	0.342	6.14824e-11	7	Il1b
7.45103e-15	0.740057	0.543	0.302	8.38018e-11	7	Il1r2
1.05704e-14	0.514278	0.713	0.448	1.18886e-10	7	Rgs2
1.71189e-14	0.592906	0.761	0.541	1.92536e-10	7	Ap1s2
2.00557e-14	0.7729	0.587	0.385	2.25567e-10	7	Coro1b
2.99054e-14	0.585702	0.441	0.216	3.36346e-10	7	Nfe2
3.18999e-14	0.463016	0.903	0.575	3.58779e-10	7	Lrg1
5.66404e-14	0.555101	0.494	0.262	6.37035e-10	7	Plac8
1.25391e-13	0.612696	0.421	0.211	1.41027e-09	7	Cd300a
1.72508e-13	0.530852	0.781	0.579	1.9402e-09	7	Cebpb
2.5294e-13	0.626173	0.437	0.224	2.84482e-09	7	Lrrc25
4.30297e-13	0.443086	0.636	0.371	4.83955e-09	7	Ly96
5.30925e-13	0.598253	0.453	0.236	5.97131e-09	7	Calml4
8.08688e-13	0.643013	0.453	0.241	9.09532e-09	7	Gk
1.44931e-12	0.435721	0.668	0.397	1.63004e-08	7	Steap4
1.78823e-12	0.595353	0.457	0.247	2.01122e-08	7	Ncf2
2.32433e-12	0.595336	0.656	0.425	2.61418e-08	7	R3hdm4
3.35178e-12	0.727018	0.514	0.313	3.76975e-08	7	Atp6ap2
8.88498e-12	0.551805	0.453	0.249	9.99293e-08	7	Abracl
9.90959e-12	0.541158	0.498	0.271	1.11453e-07	7	Cfp
2.5782e-11	0.547259	0.449	0.244	2.8997e-07	7	Milr1
2.66058e-11	0.528481	0.615	0.413	2.99236e-07	7	Pycard
4.03602e-11	0.523558	0.502	0.287	4.53931e-07	7	Hck
1.34725e-10	0.555632	0.506	0.3	1.51526e-06	7	Retn
1.57968e-10	0.478065	0.449	0.249	1.77667e-06	7	Clec4d
2.30888e-10	0.385488	0.628	0.377	2.5968e-06	7	Padi4
3.28168e-10	0.401343	0.684	0.446	3.69091e-06	7	Tkt
3.93569e-10	0.443977	0.68	0.471	4.42648e-06	7	Tmbim6
5.60715e-10	0.456716	0.579	0.37	6.30636e-06	7	Bid
9.90093e-10	0.492052	0.595	0.393	1.11356e-05	7	Capg
8.81263e-09	0.437794	0.66	0.455	9.91157e-05	7	Glrx
